# Supplementary material for: Systematic review and meta‐analysis of bulk RNAseq studies in human Alzheimer's disease brain tissue
Source: Alzheimers Dement. 2025 Mar 5;21(3):e70025. doi: 10.1002/alz.70025 (PMC11881636; doi:10.1002/alz.70025)
Supplement: Supplementary file 6 — Supporting Information [file ALZ-21-e70025-s002.xlsx]

## Sheet: supplementary_table_1
Supplementary Table 1: Definition of terms used for data extraction.									Data extracton term:	Study title	Author	Study DOI	Date of publication	Groups (control, MCI, AD, etc…)	Brain region(s)	Reported sex of samples	Sample size per race/ethnicity	Sample size per group	Reported age for each group	Alzheimer's disease diagnostic criteria	Alzheimer's disease diagnostic framework	Years of Alzheimer's diagnosis	RNA extraction kit	RNA enrichment and/or depletion	RNA Integrity Score (RIN)	Library preparation	Post-Mortem Interval (PMI)	Read length	Number of Reads per sample	Paired-end or single end reads	Sequencing platform	Aligner	Reference genome	Quantification tool	Transcriptome annotation	Transcript discovery method	Differential expression tools	Covariates in differential expression analysis	Gene/Transcript filtering based on expression	Multiple testing correction	Differential expression thresholds	Number of differentially expressed genes reported in each comparison between groups	Table to include in meta-analysis	Other notes
									Data extraction term definition:	The title of the record.	First author of the record.	DOI for the record	Date of publication for the record	Studied groups for the record, for example Alzheimer's disease, non-demented controls, mild cognitive impairment (MCI), Parkinson's disease (PD).	Brain regions included in the record.	Whether the record reported the sex of the subject samples used and whether both sexes were included or not.	Whether the record reported the ethnicity of the subject samples used, which ethnicities were included and how many subjects from each ethnicity were represented in the record.	Number of samples per studied group.	Whether the record reported the age for each studied group and what that age was.	The criteria utilized to define Alzhemer's disease.	The formal framework used for diagnosis of Alzheimer's disease. If a study did not explicitly state which framework was used, we inferred it as best as possible based on the details provided or noted that the information was unavailable when insufficient details were given.	Number of years with Alzheimer's disease and/or dementia diagnosis before death.	Method utilized for RNA extraction.	Whether the RNA was enriched for polyA tails or depleted of ribosomal RNA.	The RNA Integrity Score (RIN) reported in the record.	The RNA sequencing library preparation method reported in the record.	The brain sample post-mortem interval reported in the record. Post-mortem interval refers to the time between a patient's death and the preservation of their brain tissue	Read length for RNA sequencing.	Number of reads per sample (sequencing depth) for RNA sequencing.	Whether RNA sequencing was done with single or paired end reads.	The sequencing machine/platform used to perform the RNA sequencing.	The software tools utilized to align the RNA sequencing reads to the reference.	The reference genome or transcriptome that was used to align RNA sequencing reads to.	The software tool used to quantify gene expression from RNA sequencing.	The transcriptome annotation used as a reference for RNA sequencing analysis.	Whether transcript discovery was performed or not for the record and which tool was used.	Which tool was used to perform differential expression analysis for RNA sequencing.	Whether the record included covariates in the differential expression analysis model for RNA sequencing. If so which covariates were added to the model.	Whether genes/transcripts were filtered based on a minimum expression threshold before performing differential expression analysis. If so, which threshold was used.	Whether correction for multiple statistical tests was applied. If so, which correction method was employed.	The statistical thresholds used to define differentially expressed genes.	The total number of differentially expressed genes reported in each comparison between groups.	Whether the record provided a table reporting all results from the differential expression analysis, even for genes that were not differentially expressed.	Miscellaneous notes taken about the record.

## Sheet: supplementary_table_2
Supplementary Table 2: Data extraction table for studies included in the systematic review.									Study title	Author	Study DOI	Date of publication	Groups (control, MCI, AD, etc…)	Brain region(s)	Reported sex of samples	Sample size per race/ethnicity	Sample size per group	Reported age for each group	Alzheimer's disease diagnosis criteria	Alzheimer's disease diagnosis framework	Years of Alzheimer's diagnosis	RNA extraction kit	RNA enrichment and/or depletion	RNA Integrity Score (RIN)	Library preparation	Post-Mortem Interval (PMI)	Read length	Number of Reads per sample	Paired-end or single end reads	Sequencing platform	Aligner	Reference genome	Quantification tool	Transcriptome annotation	Transcript discovery method	Differential expression tools	Covariates in differential expression analysis	Gene/Transcript filtering based on expression	Multiple testing correction	Differential expression thresholds	Number of differentially expressed genes reported in each comparison between groups	Table to include in meta-analysis	Other notes
									Whole Transcriptome Sequencing Reveals Gene Expression and Splicing Differences in Brain Regions Affected by Alzheimer's Disease	Twine et al.	10.1371/journal.pone.0016266	January 21st, 2011	Alzheimer's Disease vs Controls	Total brain, frontal lobe, temporal lobe	Yes, both males and female included. No female AD cases.	Not reported	Total brain male control = 13, Total brain female control = 10, Frontal lobe male control = 5, Temporal lobe male control = 5, Total brain male AD = 1, Frontal lobe male AD = 1, Temporal lobe male AD = 1	Total brain controls: range = 23-86, average = 68.3 Frontal lobe controls: range = 22-29, average = 26.4 Temporal lobe controls: range = 23-29, average = 26.0 Total brain AD = 87 Frontal lobe AD = 87 Temporal lobe AD = 80	Not reported	Not reported	Not reported	Not reported	polyA enrichment	Not reported	For the mRNA-Seq sample preparation, the Illumina standard kit was used according to the manufacturer's protocol. The fragmented mRNA was subjected to cDNA synthesis using reverse transcriptase (SuperScript II) and random primers. The cDNA was further converted into double stranded cDNA and, after an end repair process (Klenow fragment, T4 polynucleotide kinase and T4 polymerase), was finally lig…	Not reported	36 base-pairs	median number of reads per sample = 14,974,824	single-end reads	Illumina Genome Analyzer (GAII)	TopHat version 1.0.12	GRCh37/HG19	Cufflinks version 0.8.0	ENSEMBL GTF Annotation Version 55	De novo transcriptome assembly using Cufflinks followed by merging with known annotation using Cuffcompare 0.8.0	Cuffdiff version 0.8.0	Not reported	Not reported	Benjamini-Hochberg	Not reported	Reported on the top 30 differentially expressed genes between Alzheimer's disease cases and controls for each brain region. Did not perform any sex specific analysis.	Not suitable for meta-analysis. They do not provide full tables with p-values for all the genes included in the differential expression analysis, therefore this paper cannot be included in the meta-analysis.	Also included a differential transcript expression analysis, differential promoter usage analysis, and gene ontology term enrichment analysis for differentially expressed genes.
									Integrative brain transcriptome analysis links complement component 4 and HSPA2 to the APOE epsilon 2 protective effect in Alzheimer disease	Panitch et al.	10.1038/s41380-021-01266-z	September 3rd, 2021	For each data cohort (ROSMAP, MAYO, FHC/BUADC): Total AD vs Controls APOE e4/e3 AD vs APOE e4/e3 Controls APOE e3/e3 AD vs APOE e3/e3 Controls APOE e3/e2 AD vs APOE e3/e2 Controls	Dorsolateral pre-frontal cortex.	Both males and females included, sex included as a covariate in the differential expression model.	Not reported	<cohort>: <AD>(percent female) - <Controls>(percent female) ROSMAP total: 380(66.8%) - 247(59.9%) ROSMAP e2/e2: 0(NA) - 5(60%) ROSMAP e2/e3: 38(81.6%) - 44(65.9%) ROSMAP e2/e4: 12(58.3%) - 4(50%) ROSMAP e3/e3: 212(65.6%) - 168(59.9%) ROSMAP e3/e4: 114(65.8%) - 25(56%) ROSMAP e4/e4: 4(50%) - 1(100%) MAYO total: 82(59.8%) - 80(48.8%) MAYO e2/e2: 0(NA) - 0(NA) MAYO e2/e3: 4(50%) - 12(41.7%) MAYO e2/…	AD mean ± AD standart deviation - Control mean ± Control standard deviation: ROSMAP total: 90 ± 5.9 - 86.9 ± 7.3 ROSMAP e2/e2: NA ± NA - 92.8 ± 4.5 ROSMAP e2/e3: 92.7 ± 6.7 - 88.4 ± 8.5 ROSMAP e2/e4: 89.9 ± 3.4 - 89.0 ± 5.8 ROSMAP e3/e3: 90.2 ± 5.9 - 86.5 ± 6.9 ROSMAP e3/e4: 88.7 ± 5.6 - 85.7 ± 7.8 ROSMAP e4/e4: 89.9 ± 1.3 - 85.4 MAYO total: 82.7 ± 7.6 - 82.6 ± 8.8 MAYO e2/e2: NA ± NA - NA ± NA M…	Autopsy-confirmed AD. AD diagnosis was established according to the National Institute of Aging (NIA) Reagan criteria for intermediate or high probability of AD.	NIA-Reagan criteria (1997)	Not reported	FHS/BUADC: Promega Maxwell RSC simplyRNA Tissue Kit (Cat No# AS1340) according to the manufacturer’s protocol.	PolyA enrichment	mean ± standart deviation: ROSMAP total: 7.2 ± 1.0 ROSMAP e2/e2: 6.2 ± 0.9 ROSMAP e2/e3: 7.2 ± 1.2 ROSMAP e2/e4: 6.9 ± 1.3 ROSMAP e3/e3: 7.3 ± 1.0 ROSMAP e3/e4: 7.2 ± 1.1 ROSMAP e4/e4: 5.9 MAYO total: 7.6 ± 1.0 MAYO e2/e2: NA MAYO e2/e3: 7.7 ± 1.0 MAYO e2/e4: 6.7 MAYO e3/e3: 7.6 ± 1.1 MAYO e3/e4: 7.6 ± 1.0 MAYO e4/e4: 5.9 FHS/BUADC total: 6.6 ± 1.3 FHS/BUADC e2/e2: 7.3 ± 1.1 FHS/BUADC e2/e3: 6.1 …	FHS/BUADC: NEBNext Poly(A) mRNA Magnetic Isolation Module and NEBNext Ultra II Directional RNA Library Preparation Kit for Illumina (New England Biolabs, USA)	mean ± standart deviation: ROSMAP total: 7.0 ± 4.2 ROSMAP e2/e2: 6.4 ± 2.4 ROSMAP e2/e3: 6.2 ± 3.8 ROSMAP e2/e4: 6.5 ± 5.5 ROSMAP e3/e3: 7.2 ± 4.3 ROSMAP e3/e4: 7.3 ± 5.0 ROSMAP e4/e4: 5.8 MAYO total: Not reported MAYO e2/e2: Not reported MAYO e2/e3: Not reported MAYO e2/e4: Not reported MAYO e3/e3: Not reported MAYO e3/e4: Not reported MAYO e4/e4: Not reported FHS/BUADC total: Not reported FHS/B…	Not reported	Not reported	paired-end reads	Illumina NextSeq 500 instrument (Illumina, USA)	STAR version 2.6.1c	GRCh38/hg38	RSEM version 1.3.1 & Bowtie2 version 2.3.4.1	ENSEMBL GTF Annotation Version 95	No transcript discovery	LIMMA (version not reported)	Age of death, sex, and RNA Integrity Score (RIN) for all analysis. FHS/BUADC included batch number as covariate. ROSMAP included batch number, educational level, and post-mortem interval (PMI) as covariate.	Genes with no reads FPKM or gene counts in MAYO and ROSMAP datasets were excluded; Genes with total FPKM reads < 5 in the FHS/BUADC dataset were excluded. Only genes present in all three datasets were included in meta-analysis	Not clear how they set their significance threshold, but they did set a significance threhsold with a very low p-value around 10^-6 based on the number of genes tested, so we assume a Bonferroni Correction.	Significance thresholds were set according to the number of genes tested in each APOE genotype group and in the total sample: ε2/ε3 (p=2.35 × 10−6), ε3/ε3 (p=1.96 × 10−6), ε3/ε4 (p=2.42 × 10−6), and total (p=1.82 × 10−6).	Meta-analysis of 3 datasets together reported 1,114 differentially expressed genes.	Not suitable for meta-analysis. They provide a table with p-values and z-scores for the genes that were significantly differentially expressed in the meta-analysis including all three datasets. This cannot be used for meta-analysis since it does not provide all genes and combines results from the original data (FHS/BUADC) with the re-analyzed data that is present in other studies (MAYO + ROSMAP)	Results across datasets and APOE genotype groups within datasets were combined by a sample size-weighted meta-analysis with log2 of fold change (logFC) as direction using the software METAL. MAYO and ROSMAP data were reanalyzed in this study, whereas FHS/BUADC data is original to this study. They have a unique angle of analyzing total AD vs controls and also AD vs controls segregated by APOE geno…
									RNA-Seq analysis of the parietal cortex in Alzheimer's disease reveals alternatively spliced isoforms related to lipid metabolism.	Mills et al.	10.1016/j.neulet.2012.12.042	March 1st, 2013	AD Control	Parietal Lobe	Yes, only males included	Not reported	AD = 1 pooled sample from 5 males Control = 1 pooled sample from 5 males	AD = 73–87 Control = 65-84	Not reported	Not reported	Not reported	Not reported	Not reported	Not reported	For the mRNA-Seq sample preparation, the Illumina standard kit was used, according to the manufacturer's protocol (Illumina, San Diego, CA).	Not reported	36 base-pairs	36,775,038 reads for AD pooled sample 37,966,397 reads for Control pooled sample	single-end reads	Illumina Genome Analyzer (GAII)	TopHat version not reported	GRCh37/HG19	Cufflinks (version not reported)	ENSEMBL GTF Annotation version 55	De novo transcriptome assembly using Cufflinks followed by merging with known annotation using Cuffcompare (version not reported)	Cuffdiff (version not reported)	Not reported	Not Reported	Benjamini-Hochberg	|fold change| > 2 and q-value < 0.05	Not reported. Only reported total number of differentially expressed RNA isoforms.	Not suitable for meta-analysis. Only provide table containing p-value and log2 fold change values for genes/transcripts with q-value < 0.05	Included differential expression analysis at gene, RNA isoform, and alternative promoter levels. Also included downstream pathway Gene-set enrichment analysis and RT-qPCR validations.
									Neuropathological and transcriptomic characteristics of the aged brain	Miller et al.	10.7554/eLife.31126	November 9th, 2017	Demented vs Non-demented	Temporal cortex, Parietal cortex, Parietal white matter, hippocampus	Yes, males and females included	Yes, 2 non-white subjects. Remaining subjects are white.	Total of 377 samples from 107 donors One donor was excluded due to being reported as female but having unexpectedly high Y chromosome gene expression. Non-demented = 56 donors (20 females, 36 males). Demented = 50 donors (23 females, 27 males)	Mean ± standard deviation Non-demented: 89 ± 7 Demented: 90 ± 6	Dementia definition: ACT dementia diagnosis = Dementia DSM IV diagnosis = Alzheimer's disease or vasular dementia or mixed dementia or other/unknown Cause. NINCDS ADRDA diagnosis = Possible or probable or unknown dementia type. Non-dementia definition: ACT dementia diagnosis = None DSM IV diagnosis = None NINCDS ADRDA diagnosis = None	NINCDS-ADRDA (1984)	Not reported	RNeasy Lipid Tissue Mini Kit (Qiagen #78404)	rRNA-depleted	Mean ± standard deviation Non-demented: 6.87 ± 0.92 Demented: 6.18 ± 1.27	Illumina TruSeq Stranded Total RNA Sample Prep Kit (RS-122–2203)	PMI < 8 hours	50bp	A minimum of 30 million paired-end clusters per sample	paired-end	Illumina HighSeq 2500 using v4 chemistry	Bowtie (version not reported)	HG38	RSEM (version not reported)	GRCh38.p2	No discovery, quantification based on reference GTF file and reference genome	Combination of multiple approaches including two tailed student t-tests, ANOVA, and limma.	RNA Integrity Score (RIN)	Not Reported	Benjamini-Hochberg or Bonferroni	Bonferroni-corrected p-value < 0.05 unless otherwhise specified.	Did not find any genes with significant differential expression between control and dementia (or AD) cases in any brain region (SVA, p<0.05, Bonferroni corrected). Performed several sensitivity analyses that reinforced our conclusion that methodological details were not driving this result	Suitable for meta-analysis. Provides table with all necessary information for performing meta-analysis for each individual brain region	Very thorough study with great demographic data, as well as pathological characterisation. Includes 4 brain regions and also performs a Luminex assay. Performed WGCNA analysis.
									Differential transcript usage unravels gene expression alterations in Alzheimer’s disease human brains	Marques-Coelho et al.	10.1038/s41514-020-00052-5	January 4th, 2021	AD vs Control	Frontal lobe and Temporal Lobe	Yes, male and females included	Not reported	Percent female is assumed extrapolated from Table 1 in the article. Table 1 in the article presents different numbers from Figure 1 and Materials and Methods in the article. We confirmed with authors that the numbers in Figure 1 and in Methods are the correct ones. However, number of samples per sex is not reported in Figure 1 and Methods, therefore we extrapolated from the numbers reported in Ta…	mean ± standard deviation Mayo Temporal Lobe (Mayo TL) AD Female: 83.33 ± 7.23 | AD Male: 81.67 ± 8.16 Control Female: 84.81 ± 8.04 | Control Male: 80.27 ± 9.13 Mount Sinai Brodmann Area 10 (MSBB-BM10) AD Female: 85.94 ± 6 | AD Male: 79.26 ± 7.67 Control Female: 83.04 ± 7.43 | Control Male: 78.93 ± 8.56 Mount Sinai Brodmann Area 22 (MSBB-BM22) AD Female: 85.81 ± 5.95 | AD Male: 79.44 ± 7.67 Contr…	Metadata obtained from each study was used to classify patients into Control and Alzheimer’s disease groups. For the MSBB dataset, we used patients with Neuropathology Category (NP.1) labeled as “Control” and “definitive Alzheimer”. For the Mayo dataset, we used the “Diagnosis” column of the metadata, selecting only “AD” and “Control” patients. For the ROSMAP dataset, we also used the column “Dia…	NINCDS-ADRDA (1984)	Not Reported	ROSMAP Dorsolateral Pre-frontal Cortex (ROSMAP-DLPFC) Batch 1: Samples were extracted using Qiagen's miRNeasy mini kit (cat. no. 217004) and the RNase free DNase Set (cat. no. 79254) ROSMAP Dorsolateral Pre-frontal Cortex (ROSMAP-DLPFC) Batch 2: Samples were extracted using Qiagen's miRNeasy mini kit (cat. no. 217004) and the RNase free DNase Set (cat. no. 79254) ROSMAP Dorsolateral Pre-frontal C…	ROSMAP Dorsolateral Pre-frontal Cortex (ROSMAP-DLPFC) Batch 1: Poly-A enrichment ROSMAP Dorsolateral Pre-frontal Cortex (ROSMAP-DLPFC) Batch 2: rRNA depletion ROSMAP Dorsolateral Pre-frontal Cortex (ROSMAP-DLPFC) Batch 3: rRNA depletion All Mount Sinai Samples (MSBB): rRNA depletion Mayo Temporal Lobe (Mayo TL): Poly-A enrichment	mean ± standard deviation Mayo Temporal Lobe (Mayo TL) AD Female: 8.58 ± 0.58 | AD Male: 8.59 ± 0.5 Control Female: 7.59 ± 1 | Control Male: 7.64 ± 1.05 Mount Sinai Brodmann Area 10 (MSBB-BM10) AD Female: 6.05 ± 1.64 | AD Male: 6.19 ± 1.42 Control Female: 6.37 ± 1.28 | Control Male: 6.73 ± 1.14 Mount Sinai Brodmann Area 22 (MSBB-BM22) AD Female: 6.00 ± 1.5 | AD Male: 5.53 ± 1.28 Control Female: 6…	ROSMAP Dorsolateral Pre-frontal Cortex (ROSMAP-DLPFC) Batch 1: strand specific dUTP method [REF1 - Levin et al., Nature Methods 2010] with poly-A selection [REF2 - Adiconis et al., Nature Methods 2013]. ROSMAP Dorsolateral Pre-frontal Cortex (ROSMAP-DLPFC) Batch 2: KAPA Stranded RNA-Seq Kit with RiboErase (kapabiosystems) ROSMAP Dorsolateral Pre-frontal Cortex (ROSMAP-DLPFC) Batch 3: TruSeq stran…	mean ± standard deviation Mayo Temporal Lobe (Mayo TL) AD Female: 6.34 ± 5.8 | AD Male: 8.6 ± 5.83 Control Female: 7 ± 7.69 | Control Male: 5.51 ± 6.42 Mount Sinai Brodmann Area 10 (MSBB-BM10) AD Female: 6.01 ± 3.97 | AD Male: 7.38 ± 4.73 Control Female: 8.69 ± 5.73 | Control Male: 11.31 ± 7.47 Mount Sinai Brodmann Area 22 (MSBB-BM22) AD Female: 5.34 ± 3.71 | AD Male: 7.2 ± 4.8 Control Female: 9.…	ROSMAP Dorsolateral Pre-frontal Cortex (ROSMAP-DLPFC) Batch 1: 101 base-pairs ROSMAP Dorsolateral Pre-frontal Cortex (ROSMAP-DLPFC) Batch 2: 100 base-pairs ROSMAP Dorsolateral Pre-frontal Cortex (ROSMAP-DLPFC) Batch 3: 150 base-pairs All Mount Sinai Samples (MSBB): 100 base-pairs Mayo Temporal Lobe (Mayo TL): 101 base-pairs	ROSMAP Dorsolateral Pre-frontal Cortex (ROSMAP-DLPFC) Batch 1: ~50 Million ROSMAP Dorsolateral Pre-frontal Cortex (ROSMAP-DLPFC) Batch 2: ~30 Million ROSMAP Dorsolateral Pre-frontal Cortex (ROSMAP-DLPFC) Batch 3: ~40-50 Million All Mount Sinai Samples (MSBB): Not Reported Mayo Temporal Lobe (Mayo TL): Not Reported	ROSMAP Dorsolateral Pre-frontal Cortex (ROSMAP-DLPFC) Batch 1: paired-end ROSMAP Dorsolateral Pre-frontal Cortex (ROSMAP-DLPFC) Batch 2: paired-end ROSMAP Dorsolateral Pre-frontal Cortex (ROSMAP-DLPFC) Batch 3: paired-end All Mount Sinai Samples (MSBB): single-end Mayo Temporal Lobe (Mayo TL): paired-end	ROSMAP Dorsolateral Pre-frontal Cortex (ROSMAP-DLPFC) Batch 1: Illumina HiSeq ROSMAP Dorsolateral Pre-frontal Cortex (ROSMAP-DLPFC) Batch 2: NovaSeq6000 ROSMAP Dorsolateral Pre-frontal Cortex (ROSMAP-DLPFC) Batch 3: NovaSeq6000 All Mount Sinai Samples (MSBB): Illumina HiSeq 2500 Mayo Temporal Lobe (Mayo TL): Illumina HiSeq 2000	Kallisto version 0.43.1	None (Transcriptome Alignment)	Kallisto version 0.43.1	GRCh38 cDNA release 94	No discovery, quantification based on reference GTF file and reference genome	DESeq2 (version not reported)	RIN and PMI	Filtered out genes with less than 10 total counts.	Benjamini-Hochberg	q-value (FDR corrected p-value) < 0.01 and |fold change| (FC) > 1.3	Mayo Temporal Lobe (Mayo TL): Genes Upregulated in AD: 2104 Genes Downregulated in AD: 1244 Mount Sinai Temporal Lobe (MSBB-BM22 + MSBB-BM36) Genes Upregulated in AD: 999 Genes Downregulated in AD: 1170 Overlap between Mount Sinai Temporal Lobe and Mayo Temporal Lobe: Genes Upregulated in AD: 520 Genes Downregulated in AD: 145 Mount Sinai Frontal Lobe (MSBB-BM10 + MSBB-BM44) Genes Upregulated in …	Not suitable for meta-analysis, provides a table with p-value and log fold change only for DEGs and DUTs.	Really thorough study combining multiple different data sources. Includes gene level and transcript level analysis across hundreds of samples and multiple brain regions. Also includes downstream analysis integrating single cell data and WGCNA.
									Integrative Transcriptomic Analyses of Hippocampal–Entorhinal System Subfields Identify Key Regulators in Alzheimer's Disease	Luo et al.	10.1002/advs.202300876	May 26th, 2023	AD vs Normal Control	Hippocampus CA1 Hippocampus CA2 Hippocampus CA3 Hippocampus CA4 Entorhinal Cortex	Yes, males and females included	Chinese individuals	AD Female: 16 | AD Male: 15 Control Female: 8 | Control Male: 14	mean ± standard deviation AD Female: 86.81 ± 4.39 | AD Male: 89.73 ± 6.12 Control Female: 85 ± 10.94 | Control Male: 78.93 ± 9.55	22 control individuals with no pathology and 31 age‐matched individuals with AD pathology. The “ABC” score defined by the National Institute on Aging and Alzheimer's Association guidelines was used for the AD pathology assessment of each sample.	2011 NIA–AA (2011)	Not reported	RNeasy Mini Kit (74106, Qiagen)	rRNA-depleted	mean ± standard deviation CA1 AD Female: 4.4 ± 1.59 | AD Male: 4.25 ± 1.45 Control Female: 5.67 ± 0.86 | Control Male: 5.44 ± 1.33 CA2 AD Female: 4.49 ± 1.57 | AD Male: 4.49 ± 1.54 Control Female: 5.78 ± 0.84 | Control Male: 5.64 ± 1.33 CA3 AD Female: 4.01 ± 1.36 | AD Male: 4.4 ± 1.6 Control Female: 5.68 ± 0.59 | Control Male: 5.56 ± 1.25 CA4 AD Female: 3.89 ± 1.4 | AD Male: 4.06 ± 1.57 Control F…	VAHTS Total RNA‐Seq Library PrepKit for Illumina (NR603‐02, Vazyme)	mean ± standard deviation AD Female: 12.19 ± 21.42 | AD Male: 12.91 ± 12.51 Control Female: 17.98 ± 7.96 | Control Male: 23.46 ± 16.37	Not reported	Not reported	Not reported	Illumina, but specifc sequencing instrument is not reported	Bowtie2 version 2.1.0	GRCH38	RSEM version 1.2.15	ENSEMBL release 79	No discovery, quantification based on reference GTF file and reference genome	DESeq2 (version not reported)	Quantile Normalization + Surrogate variable analysis was used to calculate hidden covariates and removed their effects on gene expression by linearizing them along with the effects of Age, DRI, and RIN, and obtaining the residuals	The genes with missing values and with an expression value of 0 in all samples were removed.	Reports adjusted p-value, but does not specify method. Here we assume Benjamini-Hochberg since it is the default method for DESeq2	|log2 fold‐change| > 0.58 and adjusted-p < 0.05	CA1: 757 Differentially expressed genes between individuals with AD pathology and healthy controls CA2: 1,228 Differentially expressed genes between individuals with AD pathology and healthy controls CA3: 1,006 Differentially expressed genes between individuals with AD pathology and healthy controls CA4: 1,525 Differentially expressed genes between individuals with AD pathology and healthy contro…	Not suitable for meta-analysis. Only provide table containing p-value and log2 fold change values for genes that met the differential expression criteria	This study has a very thorough data analysis, including cell-type deconvolution, use of surrogate variable analysis to control for batch effects and network analysis with WGCNA. It is also one of the few studies perforemed in a non-white (Chinese) population. Includes 5 different brain regions that are all critical to Alzheimer's disease (Hippocampus CA1 - CA4 and entorhinal cortex.
									Proteomic and Transcriptomic Analyses Reveal Pathological Changes in the Entorhinal Cortex Region that Correlate Well with Dysregulation of Ion Transport in Patients with Alzheimer's Disease.	Jia et al.	10.1007/s12035-021-02356-3	April 27th, 2021	Alzheimer's disease vs non Alzheimer's disease without neurodegenerative disease	Entorhinal Cortex	Yes, males and females included	Chinese individuals	AD Female: 4 | AD Male: 3 Control Female: 7 | Control Male: 11	mean ± standard deviation AD Female: 88.00± 3.56 | AD Male: 96.67 ± 5.51 Control Female: 86.14 ± 10.74 | Control Male: 81.45 ± 8.97	18 control individuals with no pathology and 7 non-AD donors without neurodegenerative disease The “ABC” score defined by the National Institute on Aging and Alzheimer's Association guidelines was used for the AD pathology assessment of each sample.	2011 NIA–AA (2011)	Not reported	Initial RNA extraction kit not reported. Extracted RNA was further purified with RNAClean XP Kits (Cat A63987, Beckman Coulter, Inc. Kraemer Boulevard Brea, CA, USA) and RNase-Free DNase Sets (Cat#79254, Qiagen, GmBH, Germany)	rRNA-depleted	RIN > 7.0	VAHTS Total RNA-Seq (H/M/R) Library Prep Kits for Illumina (Vazyme, NR603-02), Agencourt ® AMPure XP Beads (Beckman, A63881), SuperScript II Reverse Transcriptase (Invitrogen,18064014), Qubit™ dsDNA HS Assay Kits (Invitrogen, Q32854), Agilent High Sensitivity DNA Kits (Agilent, 5067-4626)	Not reported	Not reported	An average of 140 million reads per sample.	paired-end	Illumina, but specifc sequencing instrument is not reported	Hisat2 version 2.0.4	GRCH38	StringTie version 1.3.0	Not reported	Not reported	edgeR	Not reported	Not reported	Benjamini-Hochberg	|fold change| (FC) ≥2.0 and a corrected P ≤ 0.05	534 significant DEGs (107 upregulated and 427 downregulated) in AD group compared to the control group	Not suitable for meta-analysis.	This study combined transcriptomics and proteomics data and found 51 genes that were differentially expressed between AD and controls at both the RNA and protein levels and agreed in direction. Study was done in Chinese individuals. Functional analysis was done for 51 genes that were differentially expressed in RNA and protein levels. Immunohistochemistry was performed in a subset of differential…
									"Protein aggregates" contain RNA and DNA, entrapped by misfolded proteins but largely rescued by slowing translational elongation	Shmookler Reis et al.	10.1111/acel.13326	March 31st, 2021	Sarkosyl‐insoluble aggregates from Alzheimer's disease patient hippocampus vs Sarkosyl‐insoluble aggregates from age-matched control hippocampus	Hippocampus	Not reported	Not reported	AD: 3 | Control: 3 Pooled aggregate preparations from 3 AD individuals were compared with pooled aggregate preparations from 3 Controls.	Not reported	Not reported	Not reported	Not reported	Qiagen AllPrep DNA/RNA extraction kit	Not reported	Not reported	Not reported	Not reported	Not reported	Not reported	Not reported	Not reported	Data were analyzed with CLC Genomics Workbench, nothing else specified	Not reported	Data were analyzed with CLC Genomics Workbench, nothing else specified	Not reported	Data were analyzed with CLC Genomics Workbench, nothing else specified	2‐tailed Fisher exact tests	Not reported	Not reported	None	Uncorrected/Raw p-value < 0.001	39 significant DEGs (30 upregulated and 9 downregulated) in AD group compared to the control group	Not suitable for meta-analysis.	Interesting study design looking at RNA molecules that are present within protein aggregates in Alzheimer's disease vs aged matched controls. Only found RNA for a handful of genes within these aggregates, but many were differentially expressed between the groups. Complemented the differential expression analysis with pathway enrichment analysis at the RNA level. Also performed epigenetic analysis…
									Hippocampal transcriptome profiling combined with protein-protein interaction analysis elucidates Alzheimer's disease pathways and genes.	van Rooij et al.	10.1016/j.neurobiolaging.2018.10.023	February, 2019	AD vs Controls	Hippocampus (dentate gyrus and cornu amonis)	Controls - 50% male AD - 30% male AD after removing outliers - 44%	Not reported	Alzheimer's disease (AD) cases: 18 Controls: 10 AD male = 8 | AD female = 10 Control male = 5 | Control female = 5	AD: 75±7 AD after outliers removed: 75±7 Controls: 76±12	Not reported (but statistically significant post mortem differences noted in Braak score, brain pH, brain weight, amyloid deposition, and post-mortem delay detailed in Table 1)	The study's use of Braak staging and Mirra/CERAD criteria implies alignment with the 1997 NIA–Reagan guidelines, despite not explicitly mentioning them.	Not reported	Qiagen AllPrep RNA isolation, Cat No. 80224	polyA selection	Not reported	TruSeq library prep (Illumina)	AD: 348±108 AD after outliers removed: 321±98 Controls: 551±297 Unit of measurement was not reported	50bp	average reads sequenced per sample = 48,772,000	paired-end	HiSeq2000	STAR version 2.3.0	Not reported, but assume GRCh37 since they used GENCODE gene features from 2013-12-05 whichx was based on GRCh37	featureCounts version 1.4.3	GENCODE version date 2013-12-05	No transcript discovery	edgeR version 3.8.6	Age, gender, and the first 2 PCs.	low-abundant features were omitted (<1 counts per million in 75% of samples).	Benjamini-Hochberg	Combined FDR corrected p-values and log fold changes to calculate a differential expression score. Genes with a differentially expressed score ≥0.10 were considered differentially expressed genes and retained for further analysis	In the discovery dataset - 2716 DEG (DE score ≥0.10) In the replication dataset (GSE95587 from GeneExpression Omnibus) - 2490 DEG 1311 DEG from discovery dataset replicated in the replication dataset (48%)	Suitable for meta-analysis. They provide a table with p-values. They provide DE scores.	Data processed per sample using trim-o-matic version 0.33, picard version 1.90, and fastQC version 0.11.3. Counts were normalized using edgeR version 3.8.6. Principal components were calculated using prcomp in R. For all DE genes, they extracted experimental, coexpression, database interactions scored ≥500 from STRING v10. Network was imported to Cytoscape version 3.4.0 and subjected to Markov Cl…
									The role of H3K9 acetylation and gene expression in different brain regions of Alzheimer's disease patients.	Santana et al.	10.2217/epi-2022-0096	May 19th, 2022	AD vs Controls	Auditory cortex, hippocampus, cerebellum Primarily gray matter Every participant had one sample from each brain region	Controls - 50% male/50% female AD - 33.3% male/66.7% female	Not reported	Alzheimer's disease (AD) cases: 6 Elderly Controls: 6 AD male = 2 | AD female = 4 Elderly control male = 3 | Elderly control female = 3	Control: 79.33 (8.6) AD: 82.50 (4.3)	AD neuropathological diagnosis was confirmed based on the presence of senile plaques and NFTs, neuronal loss, brain atrophy and cognitive decline	The study's reliance on plaques and tangles for AD diagnosis suggests alignment with the 1997 NIA–Reagan criteria, despite not referencing specific guidelines.	Age of diagnosis, AD: 73.6 (3.01) Age at death, AD: 82.50 (4.3)	AllPrep DNA/RNA/miRNA Universal Kit (Qiagen, MD, USA).	rRNA-depleted	Average among brain regions: 4.3 to 7.2	NEBNext Ultra II RNA Library Prep Kit for Illumina (New England Biolabs)	Control: 17.7 (8.9) hours AD: 14.8 (4.1) hours	125bp	average of ∼60.4 million reads per sample	paired-end	HiSeq2500	Burrows–Wheeler alignment	GRCh38/hg38	Not reported	Not reported	Not reported	DESeq2	Not reported	Not reported	Not reported, but Benjamini-Hochberg is assumed since it is the default for DESeq2 and adjusted p-value was reported	Adjusted p-value <0.05 and FC threshold = 0.3 (abs(log2FC) >1.25)	In auditory cortex 213 DEGs (180 upregulated and 33 downregulated in Alzheimer's disease cases compared to controls) In hippocampus 10 DEGs (1 upregulated and 9 downregulated in Alzheimer's disease cases compared to controls) In cerebellum 0 DEGs All regions at once 69 DEGs (22 down-regulated, 47 up-regulated in Alzheimer's disease cases compared to controls)	Not suitable for meta-analysis. Include a table with p-values, but only for genes whose regulation of expression and H3K9 acetylation are found in the same direction.	Library preparation was performed using the NEBNext Ultra II RNA Library Prep Kit for Illumina (New England Biolabs). Quality check was conducted using FastQC. Functional analysis: Differentially H3K9-acetylated genes were subjected to gene ontology enrichment analysis, performed using the Rpackage clusterProfiler and considering ‘biological process’ terms. Network analysis: OmicsNet platform [28…
									Association of AEBP1 and NRN1 RNA expression with Alzheimer's disease and neurofibrillary tangle density in middle temporal gyrus.	Piras et al.	10.1016/j.brainres.2019.06.004	September 15th, 2019	Alzheimer's Disease vs Controls	Middle temporal gyrus	AD: 3 male (37.5%)/ 5 female (62.5%) ND Control: 4 male (50%)/ 4 female (50%)	Not reported	AD: 8 ND Control: 8 AD male: 3 | AD female: 5 ND control male: 4 | ND control female: 4	AD: 83.9 ± 6.5 years (range: 75–94 years) ND Control: 84.4 ± 4.1 years (range: 77–90)	Consensus diagnosis using standard NIH AD Center criteria for AD or neurologically normal, non-demented elderly control	The study's use of Braak staging and plaque density ratings, similar to the CERAD scale, suggests alignment with the 1997 NIA–Reagan criteria, despite not explicitly naming them.	Not reported	RNEasy Mini Kit (Qiagen)	rRNA-depleted	mean ± standard deviation AD: 9.4 ± 0.6 (range 8.1 - 10.0) ND Control: 9.3 ± 0.5 (range 8.4 - 9.8)	TruSeq Stranded Total RNA with Ribo-Zero Gold Kit (Illumina, Inc)	AD: 2.6 hours ± 0.6 (range: 1.8–3.3) ND Control: 4.3 hours ± 4.4 (range: 1.4–15.0)	50bp	Samples sequenced to average depth of 42.3 ± 27.0 million reads, an average of 38.3 ± 24.5 million reads uniquely mapped (90.5%)	paired-end	HiSeq2500	STAR version 2.5	human genome reference GrCh37	featureCounts v1.5.1	Ensembl release 87	Quantification only	DESeq2 version 1.14.1	Sex, age, RIN and PMI	Raw counts were filtered including only genes with average counts across all the samples greater than 5	Benjamini-Hochberg	adjusted p-value (adj p) < 0.05.	1,534 differentially expressed genes (DEGs) 794 (51.8%) downregulated in AD compared to controls 740 (48.2%) upregulated in AD compared to controls	Not suitable for meta-analysis. Only provides table with p-value for DEGs, not all genes	Sequencing libraries were prepared with 250ng of total RNA using TruSeq Stranded Total RNA with Ribo-Zero Gold Kit (Illumina, Inc) Final PCR-enriched fragments were validated on a 2200 Tapestation (Agilent Technologies) BCL files were demultiplexed and converted to FASTQs with bcl2fastq v2.18 (Illumina, San Diego, CA) Reads were summarized as counts at the gene-level with featureCounts v1.5.1 usi…
									Transcriptomics Profiling of Alzheimer's Disease Reveal Neurovascular Defects, Altered Amyloid-Î² Homeostasis, and Deregulated Expression of Long Noncoding RNAs.	Magistri et al.	10.3233/JAD-150398	October 1st, 2015	AD vs Controls	Hippocampus	AD: 3 female, 1male Control: 2 female, 2 male	Not reported	AD: 4 | Control: 4 AD male: 1 | AD female 3 Control male: 2 | Control male: 2	AD: ages 82, 82, 83, 87 Control ages: 77, 83,85, >90 age per cage	Used NIA-Regan criteria AD: 'high' likelihood for Alzheimer's disease. Control'criteria not met' for Alzheimer's disease.	NIA-Regan criteria (1997)	Not reported	CsCl purification	rRNA-depleted	Control: NA, 6.5, 8.6, 8.32 AD: 6.9, 6.5, 7, 6.7 range: 6.5 - 8.6	modified version of the Illumina Directional mRNA-Seq sample preparation protocol	Control: 1, 2, 2.5, 4.5 AD: 2, 2.33, 2.83, 3	Not reported	∼177,000,000 reads per sample	Not reported	Illumina HiSeq2000	TopHat	Reference transcriptome Ensembl GRCh37	Cufflinks (version not reported)	Ensembl GRCh37 (release not reported)	Transcriptome assembly with Cuffliunks merged with Ensembl GRCh37 annotation	Cuffdiff module of Cufflinks is utilized to retrieve Fragment Per Kilobase per Million fragments mapped (FPKM) values for both annotated and novel genes that are then used to calculate differential gene expression applying Rank Products using RankProd R package (version not reported)	Not reported	Filtered based on read coverage, genes having average coverage of at least 20 reads in one of the two groups were retained.	Benjamini-Hochberg	adjusted p-value < 0.1 was used as the cutoff for statistical significance.	143 protein coding genes, 90 lincRNAs, 31 antisense RNAs, and 1 novel putative protein coding gene differentially expressed between AD and control	Not suitable for meta-analysis. Only includes table with p-values for the 143 protein coding genes, 90 lincRNAs, and 31 antisense RNAs they found to be differentially expressed	Ribosome-depleted RNA was treated with phosphatase, then with T4 polynucleotide kinase (PNK). RNA was then purified with the QIAGEN RNeasy column purification kit RNA was reverse transcribed and PCR amplified on regular thermo cyclers for 15 cycles. PCR products were purified using AMPure beads RNA sequencing libraries were validated using the Agilent Bioanalyzer High Sensitivity DNA kit To asses…
									Differentially expressed genes in Alzheimer's disease highlighting the roles of microglia genes including OLR1 and astrocyte gene CDK2AP1	Li et al.	10.1016/j.bbih.2021.100227	Feb 24th, 2021	AD vs Controls MCI vs Controls	Superior temporal gyrus (Brodmann area 22) Inferior frontal gyrus (Brodmann area 44)	Superior temporal gyrus AD: 11 female, 13 male Superior temporal gyrus MCI: 7 female, 7 male Superior temporal gyrus Control: 11 female, 27 male Inferior frontal gyrus AD: 21 female, 12 male Inferior frontal gyrus MCI: 4 female, 5 male Inferior frontal gyrus Control: 6 female, 17 male	Not reported	Superior temporal gyrus AD = 24 (11 female, 13 male) Superior temporal gyrus MCI = 14 (7 female, 7 male) Superior temporal gyrus Control = 38 (11 female, 27 male) Inferior frontal gyrus AD = 33 (21 female, 12 male) Inferior frontal gyrus MCI = 9 (4 female, 5 male) Inferior frontal gyrus Control = 23 (6 female, 17 male)	mean ± standard deviation Superior temporal gyrus AD = 86.79 ± 6.53 Superior temporal gyrus MCI = 84.79 ± 5.67 Superior temporal gyrus Control = 79.97 ± 7.26 Inferior frontal gyrus AD = 85.58 ± 6.93 Inferior frontal gyrus MCI = 83.67 ± 6.38 Inferior frontal gyrus Control = 80.52 ± 7.46	Clinical diagnosis status was used as the case status phenotype for this study, which was largely consistent with CERAD score The case status was also consistent with the National Institute on Aging and the Reagan Institute (NIA-Regan) AD criteria	The study's brain tissue source, Banner Sun Health Research Institute, has historically followed the 1997 NIA–Reagan criteria, implying alignment with this framework despite the absence of explicit mention of diagnostic guidelines in the methods.	Not reported	AllPrep DNA/RNA/miRNA Universal Kit (QIAGEN Inc., Germantown, MD, USA)	polyA enrichment	RIN > 6 for all samples	TruSeq® Stranded mRNA Library Prep (Illumina Inc., San Diego, CA, USA)	mean ± standard deviation Superior temporal gyrus AD = 3.38 ± 2.42 Superior temporal gyrus MCI = 3.09 ± 0.80 Superior temporal gyrus Control = 3.28 ± 2.43 Inferior frontal gyrus AD = 3.06 ± 2.00 Inferior frontal gyrus MCI = 3.22 ± 0.92 Inferior frontal gyrus Control = 3.14 ± 1.75	100bp	sequencing depth of 40M reads (or 8G data)	paired-end	Illumina HiSeq4000	STAR versi on 2.5.3a	GRCh37	RSEM version 1.3.0	all 26,000 genes in NCBI RefSeq database (version date; 2015-07-17)	No discovery, quantification based on reference only	limma (version not reported)	The statistical model corrected the top five surrogate variables, gender, and diagnosis	16,636 genes had count per million reads (cpm) greater than 0.25 in at least 50% of the samples and were carried forward for differential gene expression analysis	Reported performing p-value correction for multiple comparisons, but did not specify the method. Here we assume Benjamini-Hochberg given that it is the default correction for "limma", the differential expression tool used in this study.	adjusted p less than 0.05 and fold change greater than 1.2	AD vs CN in superior temporal gyrus = 719 DEGs (395 downregulated in Alzheimer's disease compared to controls and 324 upregulated in Alzheimer's disease compared to controls) MCI vs CN in superior temporal gyrus = Not performed reported. AD vs CN in inferior temporal gyrus = 0 MCI vs CN in the inferior temporal gyrus = 2 DEGs (2 upregulated in mild cognitive impairment compared to controls)	Not suitable for meta-analysis. Table appropriate for meta-analysis not included	RNA quantity was assessed by NanoDrop™ 2000 spectrophotometers (Thermo Scientific, Waltham, MA, USA) RNA total mass was evaluated using Agilent 2100 Bioanalyzer system (Agilent Technologies, Santa Clara, CA, USA) Libraries were constructed using TruSeq® Stranded mRNA Library Prep (Illumina Inc., San Diego, CA, USA) Data were processed per sample using cutadapt (v1.13) used the R package sva (v3.3…
									Epigenome signatures landscaped by histone H3K9me3 are associated with the synaptic dysfunction in Alzheimer's disease	Lee et al.	10.1111/acel.13153	June 19th, 2020	AD vs Controls	Cortex tissues	Reports sex for all samples used for CHIP-Seq, however, does not identify the subset of 6 AD and 6 Controls used for RNAseq	Not reported	Alzheimer's disease: 6 Controls: 6	Reports age for all samples used for CHIP-Seq, however, does not identify the subset of 6 AD and 6 Controls used for RNAseq	underwent annual cognitive evaluations using the National Alzheimer's Disease Coordinating Center (NACC) Uniform Data Set (UDS) protocol neuropathological diagnosis for Alzheimer's disease was performed by board‐certified neuropathologists (T.D.S. and A.C.M.) based on the National Institute of Aging Reagan criteria Braak I-II for control Braak V-VI for AD	NIA-Regan criteria (1997)	Not reported	No specifics provided, only stated this: "Prepared samples for mRNA-seq following the Illumina standard protocol"	polyA enrichment	Not reported	No specifics provided, only stated this: "Prepared samples for mRNA-seq following the Illumina standard protocol"	Not reported	101 bp	Averaged 67.8 million reads per individual sample	paired-end	Illumina HiSeq2000	TopHat (version 2.0.7)	GRCh37	R package GenomicFeatures (version not reported)	Authors reported using GRCh37 version 19 as a reference. From this information, we assume they mean that they used the GENCODE annotation release 19 for GRCh37 as their transcriptome annotation	No discovery, only quantified annotated genes	EdgeR and DESeq (vesions not reported)	None	Included genes withlog2CPM > -2	None	In each method (DESeq2 and EdgeR), the DEGs were selected as the genes with p-value < 0.05 and | fold-change | > 1.38. We combined the two sets of the DEGs identified from the two methods (3290 and 1483 DEGs from EdgeR and DESeq, respectively).	3,367 differentially expressed genes (1913 up‐regulated and 1,454 down‐regulated genes in Alzheimer's disease compared to controls)	Not suitable for meta-analysis. Provide a table for DEGS if they had P < 0.05 and fold-changes > a cutoff, which was determined as a minimal fold-change cutoff, the 10th percentile (1.38-fold) of the fold-change distribution obtained by performing random permutation experiments 1000 times	QIAquick PCR purification kit (Qiagen) Adapter sequences and bases with quality scores less than 20 were trimmed using cutadapt. 182 DEGS shared with differentially H3K9me3 occupied genes (DMGs) (46 RNA up regulated and H3K9me# down regulated; 44 RNA down regulated and H3K9me3 up regulated) 26 DEGs in astrocytes (2 shared with DMGs) 87 DEGs in oligodendrocytes (1 shared with DMGs) 13 DEGs in micr…
									Synaptic resilience is associated with maintained cognition during ageing.	King et al.	10.1002/alz.12894	December 22nd, 2022	Mid-life controls vs AD Healthy aged controls vs AD Mid-life controls vs Healthy aged controls Lifetime cognitive resilient vs Lifetime cognitive decline (split the healthy aged controls group into these two groups for comparison)	primary visual cortex (Brodmann area 17) and middle temporal gyrus (Brodmann area 20/21) total brain homogenate samples and synaptoneurosome samples	Mid-life control: Male-10, Female-5 (66.7%/33.3%) Healthy age control: Male-11, Female-7 (61.1%/38.9%) AD: Male-7, Female-6 (53.8%, 46.2%) Overall: Male-28, Female-18 (60.9%/39.1%) Lifetime cognitive resilient: Male-5, Female-4 (55.6%/44.4%) Lifetime cognitive decline: Male-6, Female-2 (75%/25.0%) Overall: Male-11, Female 6 (64.7%/35.3%)	Not reported	Mid-life control = 15 (Male-10, Female-5) Healthy age control = 18 (Male-11, Female-7) AD = 13 (Male-7, Female-6) Overall = 46 (Male-28, Female-18) Lifetime cognitive resilient = 9 (Male-5, Female-4) Lifetime cognitive decline = 8 (Male-6, Female-2) Overall = 17 (Male-11, Female 6)	Mid-life controls: mean (SD) - 42.7 (9.41), median (min, max) 46.0 (19.0, 58.0) Healthy aged controls: mean (SD) - 80.7 (2.33), median (min, max) 80.0 (77.0, 85.0) AD: range - mean (SD) - 80.8 (11.0), median (min, max) 84.0 (61.0, 95.0) Lifetime cognitive resilient: mean (SD) - 81.0 (2.12), median (min, max) 81.0 (79.0, 84.0) Lifetime cognitive decline: mean (SD) - 80.5 (2.73), median (min, max) …	Mid-life controls: within age range (19 to 58 years old) with no neurological or psychiatric diagnoses and no neuropathological diagnoses at autopsy Healthy aged control: participation in the Lothian Birth Cohort 1936 with no dementia diagnosis and no severe neurodegeneration-associated pathology (Braak stage < 5) AD: clinical dementia diagnosis and confirmed neuropathological diagnosis of AD To …	The study's use of Braak staging for tangles and Thal staging for amyloid indicates alignment with the 2011 NIA–AA guidelines, despite not explicitly mentioning them.	Not reported	RNeasy Plus Micro Kit (Qiagen)	polyA enrichment	mean ± standard deviation 4.53 ± 1.71	TruSeq mRNA Sample Prep Kit	Mid-life control: mean (SD) - 86.7 (22.9), median (min, max) - 94.0(47.0-126 ) Healthy age control: mean (SD) - 60.1 (23.7), median (min, max) - 64.5 (30.0-95.0) AD: mean (SD) - 83.4 (17.8), median (min, max) - 80.0 (49.0-112) Overall: mean (SD) - 75.3 (24.8), median (min, max) - 74.5 (30.0-126) Lifetime cognitive resilient: mean (SD) - 58.3 (20.8), median (min, max) - 57.0 (30.0, 95.0) Lifetime …	50pb	Not reported	paired end	Illuminba NovaSeq	STAR aligner version 2.7.0	hg38	featureCounts version 1.6.3	Ensembl version 96	No discovery, only quantified annotated genes	DESeq2 version 1.24.0	None	Not reported	Benjamini-Hochberg	adjusted p-value (q-value) < 0.05	Mid-life control vs. AD in synaptoneurosome samples in middle temporal gyrus - 9671 DEGs. Healthy aged controls vs Mid-life controls in synaptoneurosome samples in midde temporal gyrus - 5801 DEGs. Healthy aged controls vs AD -in synaptoneurosome samples in middle temporal gyrus - 293 DEGs. Numerous transcriptional changes were also observed in BA17 region (primary visual cortex) and in total hom…	Suitable for meta-analysis. Provides table with all necessary information for performing meta-analysis for each individual brain region	Illumina libraries were prepared from 1µg of RNA using TruSeq mRNA Sample Prep Kit Raw reads were processed using RTA 1.17.21.3 and bcl2fastq v2.20 (Illumina) analyses were performed using the statistical computing language R, version 3.6.1 Differential expression was followed by gene set analysis using Camera [23] from the limma R package (version 3.40.6) [24] and Gene Ontology enrichment analys…
									Integrated whole transcriptome and DNA methylation analysis identifies gene networks specific to late-onset Alzheimer's disease.	Humphries et al.	10.3233/JAD-141989	February 6th, 2015	Alzheimer's Disease vs Controls Alzheimer's Disease vs Disease Controls (Dementia with Lewy Bodies)	Temporal pole brain tissue (Brodmann area 38), grey and white matter included	AD - 10 male, 0 female Control - 10 male, 0 female Dementia with Lewy Bodies - 10 male, 0 female	AD - 10 Caucasian Control - 10 Caucasian Dementia with Lewy Bodies - 10 Caucasian	AD - 10 male, 0 female Control - 10 male, 0 female Dementia with Lewy Bodies - 10 male, 0 female	AD - 76.5 (±5.6) Control - 74.6 (±8.2) Dementia with Lewy Bodies - 79.1 (±6.0)	All cases underwent a standardized neuropathological assessment with evaluation of gross and microscopic findings and quantitative analysis of Alzheimer-type pathology. LOAD cases were selected according to dementia status, staged for LOAD pathology according to Braak (III, IV), and were positive for A and PHF-tau in two brain areas (Brodmann areas 9 and 39) Semi-quantitative grading of Lewy body…	The study's emphasis on “likelihood” categories and the combination of Braak staging with semi-quantitative grading aligns with the 1997 NIA–Reagan criteria, despite not explicitly mentioning them.	Not reported	RNA was isolated from frozen tissue samples using the QIAGEN Qiashredder and TRIzol reagents (Invitrogen) RNA was extracted using the miRNeasy mini kit (Invitrogen) and each sample was treated with an on-column DNAse treatment (Invitrogen). RNA was dissolved in DNase/RNase-free water (Invitrogen) and concentration was determined using the Qubit Fluorometer with the Qubit™ RNA kit.	rRNA-depleted	mean ± standard deviation AD: 6.8 ± 0.42 Control: 7.06 ± 0.63 Dementia with Lewy Bodies: 6.6 ± 0.35 2100, and all samples had a RIN number ≥6	Script-Seq (Epicentre® ) along with the Phusion ® Polymerase enzyme (Kappa Biosystems)	Not reported	100 bp	average of 50 million reads sequenced per sample	paired end	Illumina HiSeq2000	GSNAP software (version not reported).	Not reported, but since Gencode version 15 is compatible with GRCh37 we assume GRCh37 was used here.	SAMtools (version nor reported)	Gencode version 15	No discovery, only quantified annotated genes	DESeq2 version 1.12.0	Not reported	only transcripts with a count above five were used in differential expression analysis.	Benjamini-Hochberg	adjusted p-value (q-value) < 0.05	16 of these genes were significantly different between Alzheimer's disease cases and notmal controls. Further analysis comparing on these 16 significant differentially expressed genes revealed that 5 of these genes were also differentially expressed between Alzheimer's disease cases and Dementia with Lew Bodies. 2 were upregulated in Alzheimer's disease while 3 were downregulated in Alzheimer's d…	Not suitable for meta-analysis. No table of DEGs provided	Libraries were prepared from 10 g of total RNA isolated from each sample RNA concentrations were determined using the Qubit™ RNA kit. Approximately 600 ng of ribosomal depleted RNA was utilized for library preparation using Script-Seq (Epicentre®) along with the Phusion® Polymerase enzyme (Kappa Biosystems). Library completion was confirmed using the DNA High Sensitivity Kit on the Bioanalzyer 21…
									Defining early changes in Alzheimer's disease from RNA sequencing of brain regions differentially affected by pathology.	Guennewig et al.	10.1038/s41598-021-83872-z	March 1st, 2021	Alzheimer's Disease vs Controls (age-, gender-, APOE ε4-, RIN- matched neurologically normal controls)	primary visual cortex and precuneus	AD - 3 male, 2 female Control - 3 male, 2 female	Not reported	AD - 3 male, 2 female Control - 3 male, 2 female	Mean (SD) AD - 76 (14) Control - 78 (9)	All cases had been designated with high likelihood of AD (‘ABC’ score) according to the latest pathological diagnostic criteria and all were Braak stage VI	2011 NIA–AA (2011)	Not reported	TRIzol (Life Technologies, Termo Fisher Scientifc, Carlsbad, CA 92008, USA) including an on-column DNase I treatment	rRNA-depleted	Mean (SD) Precuneus AD - 5.2 (0.3) Control - 5.5 (0.3) Primary Visual Cortex AD - 5.3 (0.2) Control - 5.3 (0.2)	TruSeq Stranded Total RNA Sample Prep Kit (Illumina, USA)	Mean (SD) AD - 11 hours (12) Control - 18 hours (18)	125 bp	average sequencing depth was 25 million reads per sample	paired-end	Illumina HiSeq2500	STAR (version 2.5.1a)	GRCh38.p5	RSEM (version 1.3.0)	GENCODE version 24	No discovery, quantification based on reference only	edgeR (version not reported)	Disease status, brain region, age, gender, post-mortem interval (PMI), brain pH (occipital lobe), and STG-RIN23	Transcripts that had less than fve reads in two or less samples were fltered out prior to diferential expression analysis	Benjamini-Hochberg	Significance was set at a false discovery rate (FDR)-adjusted p-value ≤ 0.05	AD precuneus - 559 DEGs (256 downregulated in AD compared to controls and 303 upregulated in AD compared to controls) AD primary visual cortex - 71 DEGs (32 downregulated in AD compared to controls and 39 upregulated in AD compared to controls) 40/71 DEGs in the AD primary visual cortex were differentially expressed in the same direction as in the AD precuneus	Not suitable for meta-analysis. Only provides table with with p-values for DEGs	Mixes of External RNA Controls Consortium (ERCC) Spike-Ins (Termo Fisher Scientifc) with diferent molar ratios were added to control (Mix 1) and AD samples (Mix 2) All data analyses were carried out within the R project environment Gene enrichment analysis was performed using various databases including: Gene Ontology (GO) sets of molecular functions (MF), biological processes (BP), and cellular …
									A Preliminary Comparison of the Methylome and Transcriptome from the Prefrontal Cortex Across Alzheimer's Disease and Lewy Body Dementia	Fisher et al.	10.3233/ADR-220114 WE - Emerging Sources Citation Index (ESCI)	April 20th, 2023	control versus AD control versus Dementia with Lewy bodies (DLB) control versus Dementia with Lewy bodies and AD (DLBAD) control versus Parkinson Disease Dementia (PDD) AD versus DLB AD versus DLBAD AD versus PDD DLB versus DLBAD DLB versus PDD DLBAD versus PDD (APOE ɛ4/ɛ4 excluded from final analysis)	prefrontal cortex	Note - stats from the total cases (n=94), not the subset (n=62) used in RNAseq Total number (male - female) All - 94 (48M- 36F) Control - 18 (11M - 7F) DLB - 19 (9M - 10F) AD - 19 (5M - 14F) DLBAD - 19 (7M - 12F) PDD - 19 (16M - 3F)	All European ancestry	Control = 16 AD = 13 DLB = 12 DLBAD = 10 PDD = 8	Note - stats from the total cases (n=94), not the subset (n=62) used in RNAseq Mean (S.D.) Total - 84.9 (7.3) Control - 84 (9.1) DLB - 84.9 (7.8) AD - 87.1 (3.6) DLBAD - 88.8 (4.4) PDD - 79.4 (7.3)	Expert diagnosticians at the research centers reviewed subject clinical history, physical examinations, and neuropsychological tests at a consensus diagnosis conference. All individuals included in the dementia group received a clinical diagnosis of “probable AD,” “possible AD,” or “dementia, type unknown” according to the National Institute of Neurological and Communicative Disorders and Stroke …	The study’s use of Braak staging and CERAD plaque scoring to classify AD pathology aligns with the 1997 NIA–Reagan criteria, despite not explicitly mentioning them.	Not reported	Qiagen AllPrep DNA/RNA Mini Kit (cat no 80284) according to the manufacturer’s instructions	polyA enrichment	All samples used in RNAseq had RIN >5	TruSeq Stranded mRNA kit (Illumina; cat no RS-122-2103)	Not reported	Not reported	Not reported	Not reported	Illumina NovaSeq6000 sequencer (RTA 3.1.5)	STAR (version not reported)	GRCH38.p10	RSEM (version 1.3.0)	GENCODE version 26	No discovery, quantification based on reference only	LIMMA (version not reported)	gender and RIN	Genes that were expressed at very low levels were filtered out using a threshold of <1 CPM in more than 10 samples.	Benjamini-Hochberg	DEGs were identified using stringent and liberal criteria of Benjamini-Hochberg-adjusted p-value < 0.05 and unadjusted p-value < 0.05.	Using the more stringent criteria of p-adjusted<0.05: Controls vs AD - 1,197 DEGs Controls vs DLB - 163 DEGs Controls vs DLBAD - 2,279 for DLBAD No DEGs for the remaining comparisons (control versus PDD, AD versus DLB, AD versus DLBAD, AD versus PDD, DLB versus DLBAD, DLB versus PDD, DLBAD versus PDD) Using the more liberal criteria of unadjusted p < 0.05: Controls vs AD - 3,680 DEGs (1,791 up; 1…	Suitable for meta-analysis. Has a table of DEG raw data including p-values	samples with library sizes <15M were excluded Nucleic acid concentrations were measured by NanoPhotometer (Implen) Presence of APOE alleles was determined by genotyping rs429358 and rs7412 by TaqMan Assay (Applied Biosystems) Total RNA was normalized to 10 ng/μl in a total volume of 50μl on the Perkin Elmer Janus Workstation (Perkin Elmer, Janus II) All steps were automated on the Perkin Elmer Sc…
									Whole transcriptome profling of Late-Onset Alzheimer’s Disease patients provides insights into the molecular changes involved in the disease	Annese et al.	10.1038/s41598-018-22701-2	March 9th, 2018	AD vs Controls PD vs Controls [DEGs that were in common between AD and PD (vs Control) were removed from further analysis]	hippocampal CA1 region, both grey and white matter	All males	All Caucasian	Control hippocampus = 6 (but one sample later discarded as an outlier) AD hippocampus = 6 (but one sample later discarded as an outlier) PD hippocampus = 6	Control: range = 60-81 AD: range = 69-81 PD: range = 63-82	Control subjects did not have a history of neurological disease or indications of brain abnormalities at tissue level, as determined at autopsy. AD patients were positive for Aβ plaques and NFTs and were selected according to dementia status (Braak V or VI). PD patients were positive for Lewy bodies in the substantia nigra.	The study's emphasis on Braak stage V/VI and amyloid/tau pathology, without reference to NINCDS-ADRDA (1984) or the 2011/2012 NIA–AA “ABC” system, suggests alignment with the 1997 NIA–Reagan criteria, despite not explicitly mentioning them.	Not reported	Total RNA and small RNA fractions were selectively extracted using the mirVana™ miRNA Isolation Kit (Thermo Fisher Scientific, Waltham, MA, USA) according to the manufacturer’s instructions	rRNA-depleted	Overall: range = 5.2-7.9 Control: range = 5.5-7.9 AD: range = 5.2-7.6 PD: range = 5.3-7.1	TruSeq Stranded Total RNA Sample Preparation Kit (Illumina, San Diego, CA, USA),	Control: range = 16-23 AD: range = 1-22 PD: range = 1-20	100bp	average of ∼140 million reads per sample, of which 88 to 92% could be aligned to the reference genome	paired-end	Illumina NextSeq 500 platform	GSNAP version 2013-11-27	GRCh37/hg19	CuffDiff2 (version 2.1.1)	list of exon-exon junctions from Ensembl, UCSC and RefSeq databases Transcriptome was obtained from iGenomes repository (http://cole-trapnell-lab.github.io/cufflinks/igenometable/) and annotations for rRNA genes were downloaded from UCSC genome browser selecting the RepeatMask table	No discovery, quantification based on reference only.	CuffDiff2 (version 2.1.1)	Not reported	RNA-seq data analysis identified 25,272 annotated genes as expressed in, at least, one of the sequenced samples.	Not explicity reported, but assumed to be Benjamini-Hochberg since it is the default p-value correction for Cuffdiff2 and authors report using a corrected p-value threshold for differential expression analysis of RNAseq data	| log2(fold change) | > 1 and corrected P value < 0.05.	AD and Control: 2,122 DEGs 2,075 were protein coding genes (789 were upregulated and 1,286 were downregulated) 47 were lncRNAs, of which 23 lincRNAs [19 were upregulated (of which 11 lincRNAs) and 28 were downregulated (of which 12 lincRNAs)] RNA editing analysis: Focusing on recoding editing sites, 14 out of 1,585 sites were significantly and differentially edited (t-test followed by 10% FDR mul…	Not suitable for meta-analysis. Only have a table with p-value of deregulated protein coding genes.	Principal Component Analysis (PCA) indicated anomalous behavior for Ctrl4 and AD2 samples, which were thus discarded from all further analyses Also performed small RNA-seq for miRNA profiling on hippocampus, middle temporal gyrus, middle frontal gyrus Extracted RNA was qualitatively evaluated using Agilent Bioanalyzer 2100 (Agilent, Santa Clara, CA, USA) RNA-seq libraries were prepared from 1 µg …
									Distinct transcriptomic responses to A beta plaques, neurofibrillary tangles, and APOE in Alzheimer's disease	Das et al.	10.1002/alz.13387	July 17th, 2023	laser capture microdissection: AD Thio S+ amyloid beta (Aβ) plaques vs Control plaque and tangle free cortex AD 50 μm halo around (Aβ) plaques (peri-plaque) vs Control plaque and tangle free cortex AD Thio S+ NF tangles with the 50 μm halo around them vs Control plaque and tangle free cortex AD areas distant (> 50 μm) from plaques and tangles (areas devoid of dense‐core ThioS+ Aβ plaques and NFTs…	superior temporal gyrus	Control - 4F, 4M AD (overall) - 5F, 5M AD APOE ε3/ε3 - 2F, 2M AD APOEε4/ε4 - 2F, 3M AD APOE ε3/ε4 - 1F	Not reported	laser capture microdissection of superior temporal gyrus: AD case amyloid beta (Aβ) plaques - 10 AD 50 μm halo around (Aβ) plaques - 10 AD NF tangles with the 50 μm halo around them - 10 AD areas distant (> 50 μm) from plaques and tangles - 10 Control plaque and tangle free cortex - 8 AD APOE genotype subgroups: APOE ε4/ε4 - 5 APOE ε3/ε3 - 4 APOE ε3/ε4 - 1 (excluded from APOE analysis)	Control - range 73-90+ AD (overall) - range 60-86 AD APOE ε3/ε3 - range 60-86 AD APOEε4/ε4 - range 71-84 AD APOE ε3/ε4 - 85	CTRL donors were cognitively normal before death and had a Braak NFT stage of 0‐III and a Consortium to Establish a Registry for Alzheimer's Disease (CERAD) neuritic plaque (NP) score of none or sparse AD donors met current clinical diagnostic criteria of dementia due to probable AD and current neuropathological diagnostic criteria of definite AD, that is, had a CERAD NP score of moderate or freq…	The study’s use of CERAD neuritic plaque scoring and Braak stage V/VI to define “definite AD” aligns with the 1997 NIA–Reagan criteria, despite not explicitly mentioning them.	Not reported	Caps containing laser‐capture microdissected tissue were covered with 20 μL RNA extraction buffer for 30 min at 42°C and RNA extracts were spun down at 800 × g for 2 min Extracted RNA was purified using the Arcturus PicoPure RNA Isolation Kit (ThermoFisher Scientific, Cat# KIT0204) following manufacturer's instructions. The ten RNA extracts from each region of interest of each donor were treated …	rRNA-depleted	RIN ranging between 2.0 and 5.2, and DV200 (the % of RNA fragments longer than 200 nucleotides) between 70% and 95%.	SMARTer Stranded Total RNA‐Seq Kit v2—Pico Input Mammalian (Takara Bio) following manufacturer's instructions in 10 batches.	Control - range 9-72 AD (overall) - range 10-39 (2 NA) AD APOE ε3/ε3 - range 10-39 (1 NA) AD APOEε4/ε4 - range 10-21 (1 NA) AD APOE ε3/ε4 - 24	60 bp	average number of input reads of 33.9 M	paired‐end	Illumina NextSeq2000 platform	STAR (version 2.7.1a)	GRCh38	FeatureCounts (version 1.6.5)	Gencode version 31	No discovery, quantification based on reference only.	limma (version not reported)	age, sex, and postmortem interval	Genes lowly expressed across conditions were filtered out, retaining those expressed at ≥ 1 CPMs in at least four samples	Benjamini‐Hochberg	Statistical significance was set at an adjusted p‐value (adj. p‐value) < 0.05	AD Thio S+ amyloid beta (Aβ) plaques vs Control cortex - 2623 upregulated genes and 2563 downregulated genes AD 50 μm halo around (Aβ) plaques vs Control cortex - 1681 upregulated genes and 1535 downregulated genes AD Thio S+ NF tangles with the 50 μm halo around them vs Control cortex - 1230 upregulated genes and 1056 downregulated genes AD areas distant (> 50 μm) from plaques and tangles (areas…	Suitable for meta-analysis. Tables with fold-change and p-values for different comparison groups.	Fifteen‐micron‐thick cryostat sections were mounted onto non‐polarized glass slides (Gold Seal Rite‐On Ultra Frost, Thermo‐Scientific), thawed, slightly fixed in 75% ethanol for 40 s, and stained with Thioflavin‐S 0.05% in 100% ethanol (ThioS, Sigma‐Aldrich, Cat# 1326‐12‐1) for 5 min, followed by dehydration in increasing concentrations of ethanol and xylene, and air dried. Immediately, sections …
									The Caribbean-Hispanic Alzheimer's disease brain transcriptome reveals ancestry-specific disease mechanisms.	Felsky et al.	10.1016/j.nbd.2022.105938	Nov 30th, 2022	Caribbean Hispanic (CH) with AD vs CH Control Compared CH results with data from non-Hispanic white cases in Mayo temporal cortex and ROSMAP dorsolateral prefrontal cortex datasets	temporal cortex	CH AD - 7M, 16F CH Control - 8M, 8F NHW ROSMAP AD - 113M, 241F NHW ROSMAP Control - 88M, 141F NHW Mayo AD - 31M, 49F NHW Mayo Control - 33M, 35F	CH AD - 23 CH Control - 16 NHW AD from ROSMAP - 354 NHW Control from ROSMAP - 229 NHW AD from Mayo - 80 NHW Control from Mayo - 68	CH AD - 23 CH Control - 16 NHW AD from ROSMAP - 354 NHW Control from ROSMAP - 229 NHW AD from Mayo - 80 NHW Control from Mayo - 68	CH AD - 79 (10.9) CH Control - 66.9 (11.8) NHW AD from ROSMAP - 90.1 (5.9) NHW Control from ROSMAP - 87 (7.2) NHW AD from Mayo - 82.6 (7.7) NHW Control from Mayo - 82.9 (8.4)	age > 50 years old, and neuropathologically defined LOAD or control without any neuropathological diagnosis all LOAD cases met the criteria of Braak stage ≥ 4 neurofibrillary pathological findings and also met the CERAD neuropathological criteria for definite LOAD	The study's definition of LOAD using Braak stage ≥4 and CERAD criteria for “definite LOAD” aligns with the 1997 NIA–Reagan guidelines, despite not explicitly mentioning them.	Not reported	Total RNA was extracted after bead based homogenization and using Qiagen RNeasy Plus Mini Kit (Qiagen)	rRNA depletion	CH AD - 4.2 (1.5) CH Control - 5.8 (1.5) NHW AD from ROSMAP - 7 (0.9) NHW Control from ROSMAP - 7.2 (1.1) NHW AD from Mayo - 8.6 (0.6) NHW Control from Mayo - 7.6 (1)	NEBNext Ultra RNA Library Prep Kit for Illumina (NEB, Ipswich, MA, USA)	CH AD - not reported CH Control - not reported NHW AD from ROSMAP - 7.6 hours (5.2) NHW Control from ROSMAP - 7.1 hours (4.1) NHW AD from Mayo -6.7 hours (4.3) NHW Control from Mayo - 6.5 hours (6.5)	150	Mean (SD) CH AD - 15.6 Million (3.8) CH Control - 16.2 Million (4.1) NHW AD from ROSMAP - 26.5 Million (8.8) NHW Control from ROSMAP - 30.1 Million (13.5) NHW AD from Mayo - 45.4 Million (10) NHW Control from Mayo - 40.9 Million (11.1)	paired-end	Illumina HiSeq	CH and ROSMAP: STAR aligner (version 2.5.3a) Mayo: TopHat (version 2.0.12) and Bowtie (version 1.1.0)	GRCh38.93	CH and ROSMAP: RSEM (version 1.2.31) Mayo: Subread (version 1.4.4)	Not directly reported, but assume ENSEMBL release 93 given that the reference genome was reported as GRCh38.93	No discovery, quantification based on reference only.	limma (version not reported)	LOAD status, sequencing batch (brain bank source and flowcell included for Mayo), age, sex, RIN, postmortem interval (not available for the CH sample), percent of usable bases (not included for CH, as it was highly co-linear with RIN, and additional parameters were detrimental to model performance given small sample size), percent duplicated reads, median 3′ bias, and percent of mapped ribosomal …	Any genes with a median expected count lower or equal to 15 were excluded	Benjamini-Hochberg	FDR significant threshold of q (adjusted p-value) < 0.05	In CH - 2802 DEGs To functionally characterize differentially expressed genes, we analyzed those significantly up- (n = 1335) and down-regulated (n = 1467) separately, using the FUMA-GWAS tool 373 genes transcriptome-wide significant in all three cohorts, 364 (98%) with concordant directions of effect At uncorrected p < 0.05, 1441 genes were significant in all three analyses, 1360 (94%) with conc…	Suitable for meta-analysis. They have a table with p-values for CH cohort.	Robust regression modelling of LOAD status on gene transcript abundance (log2(CPM)) was adjusted for demographic and technical covariates, including a term for PSEN1 mutation carrier status. To ensure that PSEN1 status would not bias results, we performed principal components analyses on the CH expression dataset with and without the removal of co-variate effects, confirming that mutation carrier…
									Alterations of transcriptome signatures in head trauma-related neurodegenerative disorders.	Cho et al.	10.1038/s41598-020-65916-y	June 1st, 2020	CTE vs Control CTE/AD vs Control AD vs Control	anterior temporal lobe	CTE - 8M CTE/AD - 6M AD - 4M, 6F Control - 6M, 4F	Not reported	CTE temporal lobe - 8 CTE/AD temporal lobe - 6 AD temporal lobe - 10 Control temporal lobe - 10	CTE - range 66-93 CTE/AD - range 61-91 AD - range 57-96 Control - range 63-89	Not reported (Sup. Table 1 shows all AD patients had Braak score and either NIA Reagan/CERAD score or NP change score. CTE/AD patients had no score or the same scores used for AD patients.)	Not reported	Age at onset of symptoms: CTE - range 25-76 (two NA) CTE/AD - range 52-83 (one NA) AD - 10 unknown Control - N/A	Illumina TruSeq RNA sample preparation kit	polyA enrichment	Not reported	Illumina TruSeq RNA sample preparation kit	Not reported	101 bp	Averaged 45.76 million reads per sample	paired-end	Illumina HiSeq2000 platform	STAR aligner (no version reported) 2-pass method	GRCh37.p13	HTSeq (version not reported)	Not directly reported in the article, but assume Gencode Release 19 annotation that is consistent with the reference genome GRCh37.p13 that was used.	No discovery, quantification based on reference only.	DESeq2 (version not reported)	Not reported	Not reported	Benjamini-Hochberg	| Foldchange | ≥ 1.5 and q-value < 0.05	CTE vs Control - 3,028 up-regulated and 2,713 down-regulated DEGs CTE/AD vs Control - 2,586 up-regulated and 2,929 down-regulated DEGs AD vs Control - 2,576 up-regulated and 2,382 down-regulated DEGs Upregulated DEGs in common between CTE and AD - 381 Upregulated DEGs in common between CTE and CTE/AD - 542 Upregulated DEGs in common between CTE and CTE/AD and AD - 1141 Upregulated DEGs in common …	Not suitable for meta-analysis. Only provides table with p-values for DEGs.	Through RNA sequencing, we obtained 9.24 Gb of RNA sequencing throughput on average and 84.17% of reads aligned to reference genome The FPKM levels were calculated to compare the expression levels of each disease Duplicated reads were removed by Picard Markduplicate and filtered reads were further processed for variant calling using the GATK, including insertion/deletion realignment, base quality…
									Transcriptomic profiling of sporadic Alzheimer's disease patients.	Caldwell et al.	10.1186/s13041-022-00963-2	October 12th, 2022	Early onset sporadic AD (not caused by autosomal-dominant mutations). Age of onset <60. Late onset AD. Age of onset 70-80. Control	primary visual cortex	Early onset AD - 12M, 7F Late onset AD - 11M, 9F Control - 4M, 4F	Not reported	19 Early onset sporadic AD (not caused by autosomal dominant mutations) 20 Late onset AD 8 Control	Early onset AD - about 40-80 Late onset AD - about 70-90 Control - about 60-100 Note: Actual numbers not reported - numbers above inferred from Fig 1A	Expert diagnosticians at the research centers reviewed subject clinical history, physical examinations, and neuropsychological tests at a consensus diagnosis conference. All individuals included in the dementia group received a clinical diagnosis of “probable AD,” “possible AD,” or “dementia, type unknown” according to the National Institute of Neurological and Communicative Disorders and Stroke …	The study's use of Braak staging and plaque burden assessment, without reference to the 2011/2012 NIA–AA “ABC” scoring or the 1984 NINCDS-ADRDA clinical criteria, aligns most closely with the 1997 NIA–Reagan guidelines, despite not explicitly mentioning them.	Age of Onset: Early onset AD < 60 years old. Late onset AD between 70 and 80 years old.	RNeasy Lipid Tissue Mini kit (Qiagen Cat. 74804) according to the manufacturer’s protocol	rRNA depletion	Mention using RIN score to correct for degradation, but do not provide the actual RIN scores or any statistic	TruSeq Stranded Total RNA Library prep kit (Illumina, Cat. RS-122-2303)	Not reported	75 bp	average of 100 million reads per sample	paired-end	Illumina HiSeq4000	kallisto (version 0.46.1)	GRCh38.p12	kallisto (version 0.46.1) & tximport (version 1.8.0)	Not directly reported in the article, but assume Gencode Release 30 annotation that is consistent with the reference genome GRCh38.p12 that was used.	No discovery, quantification based on reference only.	edgeR (version not reported)	Expression was corrected for sex using the removebatcheffects function in the limma R package. The voom function from the limma v3.44.1 R package was used to model the mean–variance trend and capture gene-specific weights, which were subsequently used to fit a linear model to the count data including sex and RIN score.	Genes were filtered by applying 10 counts per million (cpm) minimum threshold across all samples.	Benjamini-Hochberg	FDR-adjusted p-value < 0.05	Not reported. Early onset and late onset AD did not cluster together using gene expression. They identified 4 clusters, 1 of which was excluded from further analysis. There are volcano plots of the DEGS for the 3 clusters in Fig 1G, but no actual numbers are available.	Not suitable for meta-analysis. No table of differential gene expression analysis is provided.	Libraries were prepared for RNA-Seq using the TruSeq Stranded Total RNA Library prep kit (Illumina, Cat. RS-122-2303) by the Ribo-Zero ribosomal RNA reduction method (Illumina) RNA-Seq data preprocessing was performed using the TrimGalore! package, removing sequencing adaptors and selecting for all paired-end reads above a quality score threshold (Phred Q > 20) The R package tximport v1.8.0 was u…
									Alzheimer's brains show inter-related changes in RNA and lipid metabolism.	Barbash et al.	10.1016/j.nbd.2017.06.008	October, 2017	RUSH cohort: No Cognitive Impairment (NCI) + Low Braak staging NCI + Med Braak NCI + High Braak Mild Cognitive Impairment (MCI) + Low Braak MCI + Med Braak MCI + High Braak Dememted (Dem) + Low Braak Dem + Med Braak Dem + High Braak NBB cohort: Healthy controls (Braak = 0) Early pathology but no discernible dementia (NDWP) (Braak = 3-4) Advanded AD pathology and cognitive decline (Braak = 5-6)	Rush cohort - temporal lobe NBB cohort - temporalis gyrus (superior - 20, medial - 1, inferior - 3)	Rush cohort - all males, no females NBB cohort - all males, no females	Not reported	RUSH cohort - 36 total, divided into groups below No Cognitive Impairment (NCI) + Low Braak staging - 4 NCI + Med Braak - 4 NCI + High Braak - 4 Mild Cognitive Impairment (MCI) + Low Braak - 4 MCI + Med Braak - 4 MCI + High Braak - 4 Dememted (Dem) + Low Braak - 4 Dem + Med Braak - 4 Dem + High Braak - 4 NBB cohort - 24 total, divided into groups below Healthy controls (Braak = 0) - 8 Early patho…	RUSH cohort: No Cognitive Impairment (NCI) + Low Braak staging - range 85-91 NCI + Med Braak - range 86-90 NCI + High Braak - range 86-90 Mild Cognitive Impairment (MCI) + Low Braak - range 86-93 MCI + Med Braak - range 86-89 MCI + High Braak - range 86-91 Dememted (Dem) + Low Braak - range 86-90 Dem + Med Braak - range 86-90 Dem + High Braak - range 86-90 NBB cohort - overall range 71-96 Numbers…	RUSH cohort pathology determined on Braak staging: Low pathology - Braak stage = 1-2 Medium pathology - Braak stage = 3-4 High pathology - Braak stae = 5-6 NBB cohort pathology determined on Braak staging: Health control - Braak = 0 Early pathology but no discernible dementia (NDWP) - Braak = 3-4 Advanced AD pathology and cognitive decline - Braak = 5-6	The study’s reliance on Rush MAP evaluations, which historically use Braak staging and CERAD plaque scoring without mention of the 2011/2012 NIA–AA “ABC” criteria, suggests alignment with the 1997 NIA–Reagan guidelines for classifying AD pathology, despite not explicitly mentioning them.	Not reported	SPLIT RNA extraction kit (Lexogen GmbH, Vienna, Austria)	Sequencing data from the two cohorts were generated with two methods of library construction for RNA sequencing: 3′-QuantSeq, generating one most 3′-directed read per transcript, and SQUARE, identifying transcript variants with alternative 3′-UTR-APA by the 3′-segregation approach (scheme), based on 12 reverse-transcription sets using distinct poly(A)-adjacent 3′-primers SQUARE: rRNA depletion 3′…	RUSH cohort - numbers extrapolated from Sup. Figure 13 and are not exact No Cognitive Impairment (NCI) + Low Braak staging - median ~6.75 NCI + Med Braak - median ~7.0 NCI + High Braak - median ~6.5 Mild Cognitive Impairment (MCI) + Low Braak - median ~5.75 MCI + Med Braak - median ~6.0 MCI + High Braak - median ~6.25 Dememted (Dem) + Low Braak - median ~6.25 Dem + Med Braak - median ~6.15 Dem + …	Sequencing data from the two cohorts were generated with two methods of library construction for RNA sequencing: 3′-QuantSeq, generating one most 3′-directed read per transcript, and SQUARE, identifying transcript variants with alternative 3′-UTR-APA by the 3′-segregation approach (scheme), based on 12 reverse-transcription sets using distinct poly(A)-adjacent 3′-primers SQUARE: SQUARE™ service (…	RUSH cohort - not reported NBB cohort - overall range 4:15 - 12:55 NBB cohort - Numbers below are extrapolated from Sup. Figure 13 and are not exact Healthy controls (Braak = 0) - median ~7.0 Early pathology but no discernible dementia (NDWP) (Braak = 3-4) - median ~6.5 Advanded AD pathology and cognitive decline (Braak = 5-6) - median ~5.5	SQUARE: 75 bp 3'-QuantSeq: 150 bp	SQUARE: 6 Million (STD = 2.0 Million) uniquely aligned 75 base pair (bp) single end reads, or approximately 70 Million (STD = 18 Million) total read counts when combining all 12 SQUARE fields. 3' QuantSeq: Not reported.	SQUARE: single-end 3'-QuantSeq: single-end	SQUARE: The SOLiD 5500xl System (Life Technologies Corp.). 3'-QuantSeq: Illumina HiSeq 2500 (Illumina, Inc.)	SQUARE: Lifetech Lifescope (version 2.5.1) 3'-QuantSeq: TopHat (version 2.0.11) Cufflinks (version 2.1.1)	SQUARE: GRGCh37/hg19 3'-QuantSeq GRCh37/hg19	SQUARE: Lifetech Lifescope (version 2.5.1) 3'-QuantSeq: HTSEQ (version not reported)	GRCh37 ENSEMBL hg19 genome sequence and associated ENSEMBL transcript annotation	No discovery, quantification based on reference only.	SQUARE and 3'-QuantSeq: One-Way-ANOVA or Two-Way-ANOVA was performed followed by post-hoc Tukey's test	Not reported	QuantSeq - Not reported Square Expression criteria were set to RPKM > 1 in at least one of the SQUARE fields, in at least 80% of the tested donor groups	None	ANOVA unadjusted p-value < 0.05 (not corrected for multiple comparisons)	From Fig 2 RUSH AD patients DEGs changed with cognition - 1217 RUSH AD patients DEGs changed with pathology - 570 From Fig 2 NBB AD patients DEGs - 362 NBB non-demented with pathology patients DEGs - 336 NBB Cohort - For associating the differential polyadenylation patterns with particular AD-related processes: 98 genes showed pathology associated increased expression in AD and NDWP compared to c…	Not suitable for meta-analysis. No table of DEGs provided.	We subjected polyadenylated RNA transcripts to RNA sequencing using either QuantSeq 3′-sequencing (for the first cohort), or multiple 3′ primer variants-derived cDNA libraries (for the second cohort) Sequencing xsq files derived in both methods were processed with Liftech Lifescope software. Aligned bam files served to calculate RPKM values and detect APA sites, differential expression and enrich…

## Sheet: supplementary_table_3
Supplementary Table 3: Software versions used for data analysis and visualizations in this article.									conda==24.5.0
									pip==24.0
									python==3.10.11
										numpy==1.24.3
										pandas==2.2.2
										pysam==0.22.1
										regex==2024.5.15
										matplotlib==3.9.0
										seaborn==0.13.2
										matplotlib_venn==0.11.10
										wordcloud==1.9.3
										plotly==5.22.0
										notebook==7.2.0
										pyensembl==2.3.13
										mygene==3.2.2
										supervenn==0.5.0
										biomart==0.9.2
										openpyxl==3.1.2
										aiohttp==3.9.5
										asyncio==3.4.3
										statsmodels==0.14.2
									METAL==2020-05-05

## Sheet: supplementary_table_4
Supplementary Table 4: Correlations between year of publication and quality assessment category scores.									X	Y	Spearman Coefficient	R Squared	Spearman p-value	Bonferorni p-value threshold	Statistical Significance
									year	sample_size	0.09	0.01	0.676473	0.00909091	Not Significant
									year	sex_and_ethnicity	0.61	0.37	0.00120026	0.00909091	Significant
									year	ad_diagnose_criteria	0.3	0.09	0.1483	0.00909091	Not Significant
									year	control_matching	-0.08	0.01	0.702518	0.00909091	Not Significant
									year	transcript_level_analysis	-0.41	0.16	0.0443299	0.00909091	Not Significant
									year	results_validation	0.06	0	0.785192	0.00909091	Not Significant
									year	sequencing_depth	-0.24	0.06	0.244448	0.00909091	Not Significant
									year	statistical_rigor	0.43	0.19	0.0313712	0.00909091	Not Significant
									year	data_availability	0.02	0	0.913613	0.00909091	Not Significant
									year	reproducibility	-0.05	0	0.809694	0.00909091	Not Significant
									year	average_score_per_study	0.22	0.05	0.293544	0.00909091	Not Significant

## Sheet: supplementary_table_5
Supplementary Table 5: Full meta-analysis differential expression results for temporal lobe.									chromosome	gene_id	gene_symbol	P-value	Zscore	Direction	regulation	heterogeneity_I_squared	heterogeneity_Chi_squared	heterogeneity_degrees_of_freedom_squared	heterogeneity_P-value
									4	ENSG00000168743	NPNT	1.139e-24	10.254	++	Upregulated in AD	97	32.906	1	9.67e-09
									6	ENSG00000112175	BMP5	1.402e-24	10.234	++	Upregulated in AD	98.3	57.316	1	3.712e-14
									9	ENSG00000106809	OGN	3.126e-23	9.929	++	Upregulated in AD	98.7	78.731	1	7.117e-19
									20	ENSG00000124107	SLPI	4.603e-22	9.657	++	Upregulated in AD	98.2	55.301	1	1.034e-13
									2	ENSG00000170577	SIX2	1.838e-20	9.271	++	Upregulated in AD	97.8	46.029	1	1.165e-11
									3	ENSG00000114638	UPK1B	5.865e-18	8.635	++	Upregulated in AD	98.1	53.737	1	2.292e-13
									8	ENSG00000003989	SLC7A2	4.004e-17	8.413	++	Upregulated in AD	95.9	24.393	1	7.853e-07
									8	ENSG00000168079	SCARA5	5.453e-17	8.376	++	Upregulated in AD	97.8	44.932	1	2.04e-11
									5	ENSG00000087116	ADAMTS2	1.094e-16	8.294	++	Upregulated in AD	94.4	17.926	1	2.297e-05
									9	ENSG00000213694	S1PR3	1.135e-16	8.29	++	Upregulated in AD	86.3	7.315	1	0.006837
									1	ENSG00000122176	FMOD	2.431e-16	8.199	++	Upregulated in AD	97.7	43.65	1	3.927e-11
									12	ENSG00000170439	METTL7B	5.737e-16	8.095	++	Upregulated in AD	92.1	12.669	1	0.0003717
									17	ENSG00000261040	WFDC21P	1.085e-15	8.017	++	Upregulated in AD	96.4	27.656	1	1.449e-07
									6	ENSG00000096696	DSP	2.113e-15	7.935	++	Upregulated in AD	96.6	29.362	1	6.003e-08
									12	ENSG00000177119	ANO6	2.582e-15	7.91	++	Upregulated in AD	91.1	11.226	1	0.0008065
									2	ENSG00000168542	COL3A1	4.271e-15	7.847	++	Upregulated in AD	96.3	26.894	1	2.149e-07
									9	ENSG00000106823	ECM2	2.679e-14	7.613	++	Upregulated in AD	93.5	15.328	1	9.035e-05
									6	ENSG00000112499	SLC22A2	6.662e-14	7.494	++	Upregulated in AD	96.4	28.135	1	1.131e-07
									5	ENSG00000112936	C7	7.123e-14	7.486	++	Upregulated in AD	93.7	15.934	1	6.558e-05
									8	ENSG00000164949	GEM	9.707e-14	7.445	++	Upregulated in AD	93.9	16.262	1	5.514e-05
									1	ENSG00000188783	PRELP	1.198e-13	7.417	++	Upregulated in AD	94.9	19.706	1	9.033e-06
									11	ENSG00000166483	WEE1	1.495e-13	7.388	++	Upregulated in AD	85	6.659	1	0.009864
									2	ENSG00000144057	ST6GAL2	2.237e-13	-7.334	--	Downregulated in AD	81.3	5.335	1	0.0209
									7	ENSG00000164707	SLC13A4	3.072e-13	7.291	++	Upregulated in AD	96.8	31.186	1	2.344e-08
									7	ENSG00000127954	STEAP4	3.343e-13	7.28	++	Upregulated in AD	95.6	22.53	1	2.068e-06
									1	ENSG00000143772	ITPKB	4.523e-13	7.239	++	Upregulated in AD	83.7	6.142	1	0.0132
									11	ENSG00000137509	PRCP	7.795e-13	7.165	++	Upregulated in AD	89.5	9.482	1	0.002075
									1	ENSG00000186564	FOXD2	1.502e-12	7.074	++	Upregulated in AD	95.8	23.868	1	1.031e-06
									14	ENSG00000182107	TMEM30B	1.533e-12	7.071	++	Upregulated in AD	97.3	37.624	1	8.579e-10
									11	ENSG00000149809	TM7SF2	1.623e-12	-7.064	--	Downregulated in AD	94.3	17.634	1	2.677e-05
									18	ENSG00000046604	DSG2	1.692e-12	7.058	++	Upregulated in AD	93	14.186	1	0.0001656
									16	ENSG00000176692	FOXC2	2.138e-12	7.025	++	Upregulated in AD	97.4	39.109	1	4.007e-10
									2	ENSG00000091436	MAP3K20	3.428e-12	6.959	++	Upregulated in AD	91.6	11.877	1	0.0005683
									7	ENSG00000128564	VGF	4.224e-12	-6.929	--	Downregulated in AD	77.8	4.506	1	0.03378
									12	ENSG00000166535	A2ML1	4.777e-12	6.912	++	Upregulated in AD	94.7	18.934	1	1.353e-05
									14	ENSG00000168229	PTGDR	5.359e-12	6.896	++	Upregulated in AD	97.4	38.266	1	6.173e-10
									14	ENSG00000126778	SIX1	5.523e-12	6.891	++	Upregulated in AD	96.3	26.687	1	2.393e-07
									11	ENSG00000124942	AHNAK	7.405e-12	6.85	++	Upregulated in AD	82.7	5.796	1	0.01607
									17	ENSG00000131095	GFAP	7.969e-12	6.839	++	Upregulated in AD	0	0.347	1	0.5559
									18	ENSG00000134762	DSC3	8.212e-12	6.835	++	Upregulated in AD	95.5	22.068	1	2.631e-06
									12	ENSG00000134294	SLC38A2	9.325e-12	6.817	++	Upregulated in AD	96.5	28.944	1	7.451e-08
									22	ENSG00000099937	SERPIND1	1.376e-11	6.76	++	Upregulated in AD	96.9	32.169	1	1.413e-08
									17	ENSG00000108950	FAM20A	1.38e-11	6.76	++	Upregulated in AD	93	14.185	1	0.0001657
									17	ENSG00000142494	SLC47A1	1.384e-11	6.76	++	Upregulated in AD	96	25.273	1	4.976e-07
									3	ENSG00000158186	MRAS	1.406e-11	6.757	++	Upregulated in AD	94.7	18.77	1	1.475e-05
									1	ENSG00000117280	RAB29	1.524e-11	6.746	++	Upregulated in AD	90.8	10.852	1	0.0009868
									3	ENSG00000018408	WWTR1	1.874e-11	6.716	++	Upregulated in AD	82.7	5.766	1	0.01634
									1	ENSG00000069702	TGFBR3	1.957e-11	6.709	++	Upregulated in AD	82.7	5.796	1	0.01606
									8	ENSG00000154188	ANGPT1	3.115e-11	6.641	++	Upregulated in AD	80.3	5.069	1	0.02435
									12	ENSG00000011465	DCN	3.714e-11	6.615	++	Upregulated in AD	93.9	16.305	1	5.391e-05
									3	ENSG00000157005	SST	3.758e-11	-6.613	--	Downregulated in AD	28	1.389	1	0.2385
									10	ENSG00000138193	PLCE1	4.26e-11	6.595	++	Upregulated in AD	88.2	8.474	1	0.003602
									21	ENSG00000205929	C21orf62	4.541e-11	6.585	++	Upregulated in AD	80.9	5.237	1	0.02211
									8	ENSG00000147571	CRH	5.664e-11	-6.552	--	Downregulated in AD	77.6	4.457	1	0.03476
									4	ENSG00000205403	CFI	5.864e-11	6.547	++	Upregulated in AD	76	4.168	1	0.0412
									14	ENSG00000119681	LTBP2	5.912e-11	6.546	++	Upregulated in AD	96	24.784	1	6.414e-07
									7	ENSG00000106351	AGFG2	6.482e-11	6.532	++	Upregulated in AD	93.8	16.202	1	5.693e-05
									19	ENSG00000239382	ALKBH6	6.485e-11	-6.532	--	Downregulated in AD	88.8	8.96	1	0.002759
									5	ENSG00000145907	G3BP1	6.542e-11	6.531	++	Upregulated in AD	92.8	13.98	1	0.0001848
									17	ENSG00000166482	MFAP4	6.9e-11	6.523	++	Upregulated in AD	96.9	32.416	1	1.245e-08
									1	ENSG00000116678	LEPR	7.324e-11	6.514	++	Upregulated in AD	92.5	13.317	1	0.000263
									1	ENSG00000196154	S100A4	8.108e-11	6.499	++	Upregulated in AD	74.6	3.931	1	0.0474
									10	ENSG00000151632	AKR1C2	8.607e-11	6.49	++	Upregulated in AD	96.5	28.671	1	8.576e-08
									4	ENSG00000173376	NDNF	1.072e-10	6.456	++	Upregulated in AD	94.5	18.339	1	1.849e-05
									6	ENSG00000010810	FYN	1.204e-10	6.439	++	Upregulated in AD	82	5.54	1	0.01858
									11	ENSG00000134817	APLNR	1.234e-10	6.435	++	Upregulated in AD	7.1	1.077	1	0.2995
									6	ENSG00000198523	PLN	1.329e-10	6.424	++	Upregulated in AD	95.8	23.652	1	1.154e-06
									19	ENSG00000197256	KANK2	1.51e-10	6.404	++	Upregulated in AD	91.5	11.826	1	0.0005842
									9	ENSG00000185585	OLFML2A	1.705e-10	6.386	++	Upregulated in AD	90.9	10.944	1	0.0009391
									14	ENSG00000188488	SERPINA5	1.839e-10	6.374	++	Upregulated in AD	86.8	7.554	1	0.005987
									4	ENSG00000172493	AFF1	1.878e-10	6.371	++	Upregulated in AD	91.7	12.025	1	0.0005248
									20	ENSG00000088827	SIGLEC1	1.899e-10	6.369	++	Upregulated in AD	0	0.002	1	0.9609
									6	ENSG00000054598	FOXC1	2.059e-10	6.357	++	Upregulated in AD	84.2	6.338	1	0.01182
									1	ENSG00000092607	TBX15	2.167e-10	6.349	++	Upregulated in AD	94.4	17.715	1	2.566e-05
									10	ENSG00000152779	SLC16A12	2.357e-10	6.336	++	Upregulated in AD	95.8	23.941	1	9.936e-07
									19	ENSG00000142227	EMP3	2.753e-10	6.312	++	Upregulated in AD	83.1	5.913	1	0.01503
									21	ENSG00000183255	PTTG1IP	3.681e-10	6.267	++	Upregulated in AD	40.9	1.691	1	0.1934
									11	ENSG00000187079	TEAD1	4.71e-10	6.228	++	Upregulated in AD	92.4	13.09	1	0.0002969
									16	ENSG00000006327	TNFRSF12A	4.76e-10	6.227	++	Upregulated in AD	84.3	6.37	1	0.0116
									4	ENSG00000138798	EGF	5.113e-10	6.216	++	Upregulated in AD	90.3	10.341	1	0.001301
									11	ENSG00000167792	NDUFV1	5.957e-10	-6.192	--	Downregulated in AD	92	12.477	1	0.0004119
									2	ENSG00000119729	RHOQ	6.461e-10	6.179	++	Upregulated in AD	87.9	8.252	1	0.004071
									8	ENSG00000147606	SLC26A7	6.557e-10	6.176	++	Upregulated in AD	96.1	25.9	1	3.596e-07
									3	ENSG00000163762	TM4SF18	6.692e-10	6.173	++	Upregulated in AD	81	5.258	1	0.02185
									1	ENSG00000162909	CAPN2	6.722e-10	6.172	++	Upregulated in AD	89.7	9.732	1	0.001811
									11	ENSG00000172935	MRGPRF	7.948e-10	6.146	++	Upregulated in AD	92.7	13.675	1	0.0002173
									15	ENSG00000187720	THSD4	8.352e-10	6.138	++	Upregulated in AD	90.9	11.035	1	0.0008939
									1	ENSG00000162520	SYNC	9.095e-10	6.125	++	Upregulated in AD	90.9	10.955	1	0.0009337
									21	ENSG00000198743	SLC5A3	9.361e-10	6.12	++	Upregulated in AD	94.2	17.161	1	3.434e-05
									7	ENSG00000164692	COL1A2	1.07e-09	6.099	++	Upregulated in AD	95.5	22.406	1	2.207e-06
									11	ENSG00000133789	SWAP70	1.075e-09	6.098	++	Upregulated in AD	75.5	4.074	1	0.04355
									11	ENSG00000082175	PGR	1.089e-09	6.096	++	Upregulated in AD	82.8	5.812	1	0.01592
									5	ENSG00000157510	AFAP1L1	1.113e-09	6.092	++	Upregulated in AD	68.5	3.174	1	0.07482
									20	ENSG00000101460	MAP1LC3A	1.148e-09	-6.087	--	Downregulated in AD	51.9	2.079	1	0.1494
									1	ENSG00000172380	GNG12	1.16e-09	6.086	++	Upregulated in AD	85.5	6.874	1	0.008748
									9	ENSG00000136895	GARNL3	1.189e-09	-6.082	--	Downregulated in AD	91.7	12.061	1	0.0005148
									5	ENSG00000164188	RANBP3L	1.246e-09	6.074	++	Upregulated in AD	91.8	12.133	1	0.0004954
									2	ENSG00000187736	NHEJ1	1.314e-09	6.066	++	Upregulated in AD	80.1	5.017	1	0.0251
									1	ENSG00000162733	DDR2	1.334e-09	6.063	++	Upregulated in AD	77.3	4.412	1	0.03569
									22	ENSG00000100360	IFT27	1.368e-09	-6.059	--	Downregulated in AD	93.3	15	1	0.0001075
									4	ENSG00000159674	SPON2	1.373e-09	-6.059	--	Downregulated in AD	77.6	4.455	1	0.03481
									9	ENSG00000187186	AL162231.1	1.374e-09	-6.059	--	Downregulated in AD	60.6	2.535	1	0.1113
									X	ENSG00000203952	CCDC160	1.379e-09	6.058	++	Upregulated in AD	86.5	7.432	1	0.006407
									10	ENSG00000151655	ITIH2	1.42e-09	6.053	++	Upregulated in AD	86.3	7.29	1	0.006933
									2	ENSG00000138061	CYP1B1	1.552e-09	6.039	++	Upregulated in AD	97.2	35.897	1	2.08e-09
									21	ENSG00000183421	RIPK4	1.652e-09	6.029	++	Upregulated in AD	96.1	25.51	1	4.401e-07
									8	ENSG00000214814	FER1L6	1.79e-09	6.016	+-	Upregulated in AD	98.2	54.328	1	1.697e-13
									15	ENSG00000182718	ANXA2	1.896e-09	6.006	++	Upregulated in AD	89.3	9.359	1	0.002218
									6	ENSG00000214338	SOGA3	2.108e-09	-5.989	--	Downregulated in AD	73.6	3.787	1	0.05165
									2	ENSG00000115461	IGFBP5	2.116e-09	5.989	++	Upregulated in AD	71.4	3.496	1	0.06152
									13	ENSG00000165474	GJB2	2.183e-09	5.984	++	Upregulated in AD	97	33.061	1	8.93e-09
									1	ENSG00000135862	LAMC1	2.22e-09	5.981	++	Upregulated in AD	89.8	9.814	1	0.001732
									20	ENSG00000088836	SLC4A11	2.427e-09	5.966	++	Upregulated in AD	82.3	5.634	1	0.01761
									4	ENSG00000163297	ANTXR2	2.429e-09	5.966	++	Upregulated in AD	92.4	13.131	1	0.0002904
									3	ENSG00000170876	TMEM43	2.584e-09	5.956	++	Upregulated in AD	89.3	9.328	1	0.002257
									15	ENSG00000103888	CEMIP	2.995e-09	5.932	++	Upregulated in AD	89.9	9.892	1	0.00166
									10	ENSG00000173269	MMRN2	3.126e-09	5.925	++	Upregulated in AD	75.7	4.107	1	0.0427
									10	ENSG00000107779	BMPR1A	3.345e-09	5.914	++	Upregulated in AD	95.6	22.667	1	1.927e-06
									20	ENSG00000101222	SPEF1	3.554e-09	-5.904	--	Downregulated in AD	0	0.918	1	0.3381
									9	ENSG00000198876	DCAF12	3.74e-09	5.895	++	Upregulated in AD	90.8	10.896	1	0.000964
									1	ENSG00000184005	ST6GALNAC3	4.318e-09	5.872	++	Upregulated in AD	84.2	6.319	1	0.01195
									6	ENSG00000111961	SASH1	4.404e-09	5.868	++	Upregulated in AD	85.4	6.866	1	0.008784
									6	ENSG00000146469	VIP	4.511e-09	-5.864	--	Downregulated in AD	65.3	2.885	1	0.0894
									1	ENSG00000149527	PLCH2	4.601e-09	-5.861	--	Downregulated in AD	91.4	11.581	1	0.0006664
									1	ENSG00000173641	HSPB7	4.734e-09	5.856	++	Upregulated in AD	93.7	15.768	1	7.16e-05
									8	ENSG00000164761	TNFRSF11B	4.747e-09	5.856	++	Upregulated in AD	95.1	20.231	1	6.862e-06
									11	ENSG00000167244	IGF2	4.751e-09	5.856	++	Upregulated in AD	94.9	19.543	1	9.836e-06
									1	ENSG00000119283	TRIM67	4.77e-09	-5.855	--	Downregulated in AD	93.2	14.697	1	0.0001262
									12	ENSG00000123094	RASSF8	4.872e-09	5.851	++	Upregulated in AD	87.8	8.23	1	0.004121
									11	ENSG00000137693	YAP1	4.926e-09	5.85	++	Upregulated in AD	90.3	10.278	1	0.001346
									5	ENSG00000081818	PCDHB4	5.121e-09	5.843	++	Upregulated in AD	94.6	18.51	1	1.69e-05
									1	ENSG00000122477	LRRC39	5.182e-09	-5.841	--	Downregulated in AD	58.7	2.423	1	0.1195
									4	ENSG00000145390	USP53	5.245e-09	5.839	++	Upregulated in AD	47.2	1.895	1	0.1686
									16	ENSG00000174939	ASPHD1	5.494e-09	-5.831	--	Downregulated in AD	95.8	23.735	1	1.106e-06
									12	ENSG00000152137	HSPB8	5.793e-09	5.823	++	Upregulated in AD	75.9	4.154	1	0.04153
									19	ENSG00000074219	TEAD2	5.804e-09	5.822	++	Upregulated in AD	78.4	4.632	1	0.03138
									7	ENSG00000146963	LUC7L2	5.863e-09	-5.821	--	Downregulated in AD	80.1	5.016	1	0.02512
									3	ENSG00000144891	AGTR1	6.177e-09	5.812	++	Upregulated in AD	94.8	19.2	1	1.177e-05
									1	ENSG00000117318	ID3	6.417e-09	5.806	++	Upregulated in AD	15.4	1.182	1	0.2769
									4	ENSG00000109320	NFKB1	6.704e-09	5.798	++	Upregulated in AD	57.9	2.374	1	0.1234
									4	ENSG00000170365	SMAD1	6.97e-09	5.792	++	Upregulated in AD	92.3	13.032	1	0.0003062
									4	ENSG00000145358	DDIT4L	7.379e-09	5.782	++	Upregulated in AD	86.1	7.17	1	0.007415
									2	ENSG00000130414	NDUFA10	7.751e-09	-5.774	--	Downregulated in AD	89.4	9.433	1	0.002131
									1	ENSG00000163349	HIPK1	7.936e-09	5.77	++	Upregulated in AD	91.1	11.29	1	0.0007792
									14	ENSG00000139910	NOVA1	8.643e-09	-5.755	--	Downregulated in AD	91.6	11.944	1	0.0005481
									10	ENSG00000026025	VIM	8.721e-09	5.754	++	Upregulated in AD	86	7.129	1	0.007585
									4	ENSG00000109255	NMU	9.178e-09	-5.745	--	Downregulated in AD	79.2	4.801	1	0.02844
									3	ENSG00000056736	IL17RB	9.202e-09	5.745	++	Upregulated in AD	89.8	9.843	1	0.001705
									21	ENSG00000171189	GRIK1	9.571e-09	-5.738	--	Downregulated in AD	84.8	6.596	1	0.01022
									4	ENSG00000189184	PCDH18	1.126e-08	5.711	++	Upregulated in AD	89.1	9.175	1	0.002453
									1	ENSG00000027644	INSRR	1.152e-08	5.707	++	Upregulated in AD	95.9	24.103	1	9.132e-07
									22	ENSG00000100227	POLDIP3	1.2e-08	5.7	++	Upregulated in AD	68.3	3.16	1	0.07548
									21	ENSG00000160226	CFAP410	1.256e-08	-5.692	--	Downregulated in AD	86.1	7.213	1	0.007237
									2	ENSG00000163359	COL6A3	1.28e-08	5.689	++	Upregulated in AD	51.9	2.077	1	0.1495
									12	ENSG00000257501	AC007424.1	1.318e-08	-5.684	--	Downregulated in AD	84	6.26	1	0.01235
									17	ENSG00000261371	PECAM1	1.346e-08	5.68	++	Upregulated in AD	53	2.13	1	0.1445
									11	ENSG00000178202	KDELC2	1.358e-08	5.679	++	Upregulated in AD	69.7	3.301	1	0.06924
									5	ENSG00000145777	TSLP	1.377e-08	5.676	++	Upregulated in AD	83	5.885	1	0.01527
									6	ENSG00000189007	ADAT2	1.377e-08	-5.676	--	Downregulated in AD	89.3	9.339	1	0.002243
									6	ENSG00000112164	GLP1R	1.4e-08	5.673	++	Upregulated in AD	90.8	10.872	1	0.0009763
									15	ENSG00000166831	RBPMS2	1.42e-08	5.671	++	Upregulated in AD	90.9	11.048	1	0.0008878
									11	ENSG00000085063	CD59	1.423e-08	5.671	++	Upregulated in AD	93.5	15.449	1	8.478e-05
									6	ENSG00000111907	TPD52L1	1.437e-08	5.669	++	Upregulated in AD	86.8	7.593	1	0.005861
									1	ENSG00000241563	CORT	1.454e-08	-5.667	--	Downregulated in AD	46.9	1.885	1	0.1698
									5	ENSG00000251493	FOXD1	1.589e-08	5.652	++	Upregulated in AD	79.4	4.861	1	0.02748
									2	ENSG00000169604	ANTXR1	1.598e-08	5.651	++	Upregulated in AD	79.1	4.774	1	0.02889
									1	ENSG00000116132	PRRX1	1.599e-08	5.651	++	Upregulated in AD	73.9	3.832	1	0.05027
									4	ENSG00000196616	ADH1B	1.63e-08	5.647	++	Upregulated in AD	92	12.54	1	0.0003983
									20	ENSG00000131067	GGT7	1.69e-08	-5.641	--	Downregulated in AD	33.2	1.496	1	0.2212
									16	ENSG00000196123	KIAA0895L	1.757e-08	-5.634	--	Downregulated in AD	90.3	10.312	1	0.001322
									18	ENSG00000150636	CCDC102B	1.822e-08	-5.628	--	Downregulated in AD	74.2	3.876	1	0.04897
									X	ENSG00000068400	GRIPAP1	1.978e-08	-5.614	--	Downregulated in AD	93.3	14.919	1	0.0001122
									16	ENSG00000131650	KREMEN2	2.006e-08	-5.612	--	Downregulated in AD	91.3	11.559	1	0.0006742
									12	ENSG00000111341	MGP	2.051e-08	5.608	++	Upregulated in AD	80.7	5.183	1	0.0228
									6	ENSG00000152661	GJA1	2.142e-08	5.6	++	Upregulated in AD	79.2	4.812	1	0.02825
									1	ENSG00000116729	WLS	2.169e-08	5.598	++	Upregulated in AD	55.5	2.248	1	0.1338
									13	ENSG00000139514	SLC7A1	2.174e-08	5.598	++	Upregulated in AD	83.6	6.103	1	0.01349
									10	ENSG00000095637	SORBS1	2.299e-08	5.588	++	Upregulated in AD	77.1	4.367	1	0.03664
									13	ENSG00000120690	ELF1	2.347e-08	5.584	++	Upregulated in AD	62.1	2.637	1	0.1044
									14	ENSG00000063761	ADCK1	2.406e-08	-5.58	--	Downregulated in AD	91	11.157	1	0.0008371
									11	ENSG00000134802	SLC43A3	2.586e-08	5.567	++	Upregulated in AD	68.5	3.178	1	0.07462
									4	ENSG00000109625	CPZ	2.74e-08	5.557	++	Upregulated in AD	94.5	18.082	1	2.116e-05
									X	ENSG00000101849	TBL1X	2.793e-08	5.554	++	Upregulated in AD	75.1	4.021	1	0.04493
									16	ENSG00000166592	RRAD	2.889e-08	5.548	++	Upregulated in AD	81.4	5.379	1	0.02038
									3	ENSG00000114698	PLSCR4	2.923e-08	5.546	++	Upregulated in AD	75.3	4.041	1	0.0444
									2	ENSG00000049323	LTBP1	2.967e-08	5.543	++	Upregulated in AD	87.9	8.287	1	0.003993
									13	ENSG00000198542	ITGBL1	3.08e-08	5.537	++	Upregulated in AD	95.1	20.217	1	6.913e-06
									10	ENSG00000078114	NEBL	3.124e-08	5.534	++	Upregulated in AD	90.9	11.034	1	0.0008946
									11	ENSG00000149573	MPZL2	3.204e-08	5.53	++	Upregulated in AD	69.2	3.245	1	0.07162
									3	ENSG00000205835	GMNC	3.224e-08	5.529	++	Upregulated in AD	74.4	3.901	1	0.04826
									1	ENSG00000178104	PDE4DIP	3.239e-08	5.528	++	Upregulated in AD	63.3	2.727	1	0.09866
									11	ENSG00000052850	ALX4	3.251e-08	5.527	++	Upregulated in AD	95.3	21.302	1	3.923e-06
									14	ENSG00000198208	RPS6KL1	3.258e-08	-5.527	--	Downregulated in AD	49.4	1.976	1	0.1598
									8	ENSG00000091879	ANGPT2	3.387e-08	5.52	++	Upregulated in AD	80.2	5.045	1	0.0247
									19	ENSG00000188766	SPRED3	3.437e-08	-5.518	--	Downregulated in AD	70.1	3.344	1	0.06743
									18	ENSG00000128791	TWSG1	3.498e-08	5.514	++	Upregulated in AD	74	3.849	1	0.04978
									5	ENSG00000155324	GRAMD2B	3.586e-08	5.51	++	Upregulated in AD	74	3.848	1	0.04981
									22	ENSG00000128298	BAIAP2L2	3.593e-08	-5.51	--	Downregulated in AD	95.7	23.313	1	1.377e-06
									3	ENSG00000163728	TTC14	3.667e-08	-5.506	--	Downregulated in AD	92.7	13.762	1	0.0002074
									X	ENSG00000102174	PHEX	3.682e-08	5.505	++	Upregulated in AD	80.5	5.128	1	0.02354
									12	ENSG00000174099	MSRB3	3.798e-08	5.5	++	Upregulated in AD	83.5	6.051	1	0.0139
									17	ENSG00000179277	MEIS3P1	3.877e-08	5.496	++	Upregulated in AD	91.3	11.534	1	0.0006835
									12	ENSG00000089169	RPH3A	3.949e-08	-5.493	--	Downregulated in AD	0	0.217	1	0.6415
									5	ENSG00000113140	SPARC	4.094e-08	5.487	++	Upregulated in AD	33.2	1.496	1	0.2212
									8	ENSG00000104324	CPQ	4.151e-08	5.484	++	Upregulated in AD	82.5	5.73	1	0.01667
									1	ENSG00000154380	ENAH	4.215e-08	5.482	++	Upregulated in AD	63.6	2.747	1	0.09744
									15	ENSG00000184056	VPS33B	4.423e-08	-5.473	--	Downregulated in AD	66.5	2.987	1	0.08395
									10	ENSG00000148498	PARD3	4.46e-08	5.472	++	Upregulated in AD	90.2	10.202	1	0.001403
									14	ENSG00000070778	PTPN21	4.502e-08	5.47	++	Upregulated in AD	86.4	7.379	1	0.006599
									9	ENSG00000173068	BNC2	4.613e-08	5.466	++	Upregulated in AD	77.7	4.488	1	0.03413
									9	ENSG00000135046	ANXA1	4.763e-08	5.46	++	Upregulated in AD	77.3	4.399	1	0.03597
									15	ENSG00000137819	PAQR5	4.768e-08	5.46	++	Upregulated in AD	8.8	1.097	1	0.2949
									8	ENSG00000104415	WISP1	4.921e-08	5.454	++	Upregulated in AD	94.7	18.845	1	1.418e-05
									6	ENSG00000153162	BMP6	4.963e-08	5.453	++	Upregulated in AD	92.3	13.067	1	0.0003005
									2	ENSG00000135972	MRPS9	5.172e-08	-5.445	--	Downregulated in AD	88.6	8.804	1	0.003006
									2	ENSG00000084676	NCOA1	5.291e-08	5.441	++	Upregulated in AD	94.9	19.66	1	9.252e-06
									6	ENSG00000146233	CYP39A1	5.358e-08	5.439	++	Upregulated in AD	52.2	2.093	1	0.148
									10	ENSG00000148704	VAX1	5.392e-08	-5.438	--	Downregulated in AD	94.5	18.224	1	1.964e-05
									1	ENSG00000159176	CSRP1	5.413e-08	5.437	++	Upregulated in AD	0	0.176	1	0.6751
									14	ENSG00000185650	ZFP36L1	5.613e-08	5.431	++	Upregulated in AD	17	1.204	1	0.2725
									4	ENSG00000163735	CXCL5	6.26e-08	5.411	++	Upregulated in AD	66.7	3.002	1	0.08319
									18	ENSG00000141639	MAPK4	6.278e-08	5.411	++	Upregulated in AD	92.3	12.969	1	0.0003166
									3	ENSG00000075420	FNDC3B	6.468e-08	5.405	++	Upregulated in AD	92.7	13.689	1	0.0002157
									9	ENSG00000137038	DMAC1	6.645e-08	-5.401	--	Downregulated in AD	91.1	11.207	1	0.0008148
									17	ENSG00000141052	MYOCD	6.912e-08	5.393	++	Upregulated in AD	86.7	7.539	1	0.006038
									1	ENSG00000117122	MFAP2	7.183e-08	5.387	++	Upregulated in AD	94.6	18.664	1	1.559e-05
									3	ENSG00000131368	MRPS25	7.668e-08	-5.375	--	Downregulated in AD	78.9	4.743	1	0.02941
									1	ENSG00000158825	CDA	8.214e-08	5.362	++	Upregulated in AD	0	0.812	1	0.3675
									1	ENSG00000158246	TENT5B	8.343e-08	5.36	++	Upregulated in AD	95.8	23.939	1	9.943e-07
									11	ENSG00000165895	ARHGAP42	8.366e-08	5.359	++	Upregulated in AD	66.2	2.958	1	0.08547
									8	ENSG00000168081	PNOC	8.493e-08	-5.356	--	Downregulated in AD	89.8	9.794	1	0.001751
									X	ENSG00000171388	APLN	8.55e-08	5.355	++	Upregulated in AD	82.8	5.819	1	0.01585
									16	ENSG00000127564	PKMYT1	8.648e-08	-5.353	--	Downregulated in AD	96.4	28.047	1	1.184e-07
									5	ENSG00000067113	PLPP1	8.828e-08	5.349	++	Upregulated in AD	93.6	15.521	1	8.159e-05
									7	ENSG00000158467	AHCYL2	8.966e-08	5.347	++	Upregulated in AD	94.1	16.962	1	3.814e-05
									2	ENSG00000159239	AC005041.1	9.056e-08	-5.345	--	Downregulated in AD	96.3	26.783	1	2.276e-07
									11	ENSG00000166012	TAF1D	9.259e-08	-5.341	--	Downregulated in AD	92.5	13.264	1	0.0002706
									11	ENSG00000132256	TRIM5	9.4e-08	5.338	++	Upregulated in AD	83	5.865	1	0.01544
									2	ENSG00000091409	ITGA6	9.475e-08	5.337	++	Upregulated in AD	63.1	2.709	1	0.0998
									4	ENSG00000163110	PDLIM5	9.546e-08	5.335	++	Upregulated in AD	79.3	4.836	1	0.02788
									8	ENSG00000180828	BHLHE22	9.68e-08	-5.333	--	Downregulated in AD	0	0.215	1	0.6429
									16	ENSG00000183723	CMTM4	9.691e-08	5.332	++	Upregulated in AD	96.3	27.339	1	1.707e-07
									1	ENSG00000143127	ITGA10	9.915e-08	5.328	++	Upregulated in AD	78	4.54	1	0.03311
									20	ENSG00000149451	ADAM33	1.002e-07	5.326	++	Upregulated in AD	78.8	4.708	1	0.03002
									5	ENSG00000164318	EGFLAM	1.011e-07	5.325	++	Upregulated in AD	68.1	3.14	1	0.07641
									8	ENSG00000170791	CHCHD7	1.072e-07	-5.314	--	Downregulated in AD	88.5	8.673	1	0.00323
									7	ENSG00000106624	AEBP1	1.082e-07	5.312	++	Upregulated in AD	0	0.657	1	0.4177
									3	ENSG00000031081	ARHGAP31	1.093e-07	5.311	++	Upregulated in AD	83.7	6.148	1	0.01316
									5	ENSG00000113212	PCDHB7	1.096e-07	5.31	++	Upregulated in AD	93.8	16.075	1	6.089e-05
									5	ENSG00000168938	PPIC	1.101e-07	5.309	++	Upregulated in AD	73.5	3.77	1	0.05218
									16	ENSG00000185615	PDIA2	1.114e-07	-5.307	--	Downregulated in AD	94.3	17.663	1	2.637e-05
									16	ENSG00000172824	CES4A	1.122e-07	-5.306	--	Downregulated in AD	96.2	26.058	1	3.313e-07
									2	ENSG00000152154	TMEM178A	1.138e-07	-5.303	--	Downregulated in AD	2	1.021	1	0.3123
									4	ENSG00000170801	HTRA3	1.14e-07	5.303	++	Upregulated in AD	93.9	16.296	1	5.416e-05
									19	ENSG00000099622	CIRBP	1.151e-07	-5.301	--	Downregulated in AD	88.7	8.871	1	0.002898
									9	ENSG00000136826	KLF4	1.151e-07	5.301	++	Upregulated in AD	66.8	3.009	1	0.08283
									1	ENSG00000143603	KCNN3	1.157e-07	5.3	++	Upregulated in AD	81.2	5.328	1	0.02098
									13	ENSG00000102547	CAB39L	1.17e-07	5.298	++	Upregulated in AD	95.2	20.648	1	5.52e-06
									16	ENSG00000076344	RGS11	1.2e-07	-5.293	--	Downregulated in AD	95	20.033	1	7.613e-06
									10	ENSG00000148604	RGR	1.203e-07	5.293	++	Upregulated in AD	68.7	3.196	1	0.07383
									6	ENSG00000146221	TCTE1	1.222e-07	-5.29	--	Downregulated in AD	85.2	6.752	1	0.009366
									7	ENSG00000105855	ITGB8	1.23e-07	5.289	++	Upregulated in AD	74.6	3.943	1	0.04707
									9	ENSG00000188747	NOXA1	1.232e-07	-5.289	--	Downregulated in AD	79.8	4.939	1	0.02626
									16	ENSG00000176387	HSD11B2	1.236e-07	5.288	++	Upregulated in AD	70.6	3.396	1	0.06537
									20	ENSG00000174306	ZHX3	1.295e-07	5.28	++	Upregulated in AD	90.9	10.974	1	0.0009239
									15	ENSG00000140443	IGF1R	1.319e-07	5.276	++	Upregulated in AD	15.4	1.182	1	0.2769
									15	ENSG00000166426	CRABP1	1.325e-07	5.275	++	Upregulated in AD	96.2	26.417	1	2.752e-07
									4	ENSG00000138722	MMRN1	1.356e-07	5.271	++	Upregulated in AD	70.4	3.379	1	0.06605
									6	ENSG00000156535	CD109	1.357e-07	5.271	++	Upregulated in AD	65.7	2.917	1	0.08766
									12	ENSG00000076248	UNG	1.448e-07	5.259	++	Upregulated in AD	82.3	5.663	1	0.01732
									7	ENSG00000241644	INMT	1.516e-07	5.251	++	Upregulated in AD	51.3	2.053	1	0.1519
									12	ENSG00000122986	HVCN1	1.527e-07	5.249	++	Upregulated in AD	30.4	1.437	1	0.2306
									10	ENSG00000187134	AKR1C1	1.54e-07	5.248	++	Upregulated in AD	83.7	6.116	1	0.01339
									14	ENSG00000205978	NYNRIN	1.555e-07	5.246	++	Upregulated in AD	75.4	4.066	1	0.04376
									9	ENSG00000235453	SMIM27	1.559e-07	-5.245	--	Downregulated in AD	93.8	16.018	1	6.276e-05
									20	ENSG00000087510	TFAP2C	1.588e-07	5.242	++	Upregulated in AD	76.1	4.186	1	0.04077
									3	ENSG00000085276	MECOM	1.663e-07	5.233	++	Upregulated in AD	13.6	1.158	1	0.2819
									12	ENSG00000182326	C1S	1.696e-07	5.23	++	Upregulated in AD	85.8	7.052	1	0.007916
									15	ENSG00000103852	TTC23	1.702e-07	5.229	++	Upregulated in AD	67.9	3.117	1	0.07747
									4	ENSG00000071127	WDR1	1.726e-07	5.227	++	Upregulated in AD	82.8	5.805	1	0.01598
									5	ENSG00000113657	DPYSL3	1.728e-07	5.226	++	Upregulated in AD	76.2	4.196	1	0.04052
									X	ENSG00000147257	GPC3	1.755e-07	5.224	++	Upregulated in AD	95	19.955	1	7.928e-06
									6	ENSG00000055208	TAB2	1.756e-07	5.223	++	Upregulated in AD	75.5	4.074	1	0.04354
									16	ENSG00000167377	ZNF23	1.773e-07	-5.222	--	Downregulated in AD	84.3	6.38	1	0.01154
									3	ENSG00000144749	LRIG1	1.792e-07	5.22	++	Upregulated in AD	45.9	1.848	1	0.1741
									3	ENSG00000068001	HYAL2	1.82e-07	5.217	++	Upregulated in AD	69.1	3.237	1	0.07198
									6	ENSG00000188428	BLOC1S5	1.852e-07	5.214	++	Upregulated in AD	74.6	3.944	1	0.04704
									5	ENSG00000113494	PRLR	1.867e-07	5.212	++	Upregulated in AD	84.5	6.469	1	0.01097
									10	ENSG00000148482	SLC39A12	1.868e-07	5.212	++	Upregulated in AD	89.7	9.663	1	0.001881
									14	ENSG00000119596	YLPM1	1.878e-07	-5.211	--	Downregulated in AD	68	3.121	1	0.07728
									8	ENSG00000181195	PENK	1.901e-07	-5.209	--	Downregulated in AD	74.3	3.887	1	0.04866
									1	ENSG00000094963	FMO2	1.928e-07	5.206	++	Upregulated in AD	87.3	7.881	1	0.004996
									2	ENSG00000155760	FZD7	1.96e-07	5.203	++	Upregulated in AD	91.3	11.488	1	0.0007005
									5	ENSG00000249915	PDCD6	2.019e-07	-5.198	--	Downregulated in AD	79.2	4.808	1	0.02833
									20	ENSG00000125877	ITPA	2.024e-07	-5.197	--	Downregulated in AD	69.2	3.248	1	0.0715
									1	ENSG00000204219	TCEA3	2.041e-07	5.196	++	Upregulated in AD	21.4	1.272	1	0.2593
									6	ENSG00000119900	OGFRL1	2.042e-07	5.195	++	Upregulated in AD	78.8	4.725	1	0.02972
									6	ENSG00000112378	PERP	2.083e-07	5.192	++	Upregulated in AD	66.1	2.947	1	0.08602
									11	ENSG00000187151	ANGPTL5	2.084e-07	5.192	++	Upregulated in AD	94.2	17.348	1	3.112e-05
									19	ENSG00000099866	MADCAM1	2.161e-07	-5.185	--	Downregulated in AD	95.3	21.231	1	4.072e-06
									19	ENSG00000179954	SSC5D	2.246e-07	5.178	++	Upregulated in AD	84.9	6.607	1	0.01016
									6	ENSG00000165097	KDM1B	2.274e-07	5.175	++	Upregulated in AD	89.2	9.242	1	0.002365
									2	ENSG00000115825	PRKD3	2.288e-07	5.174	++	Upregulated in AD	82.2	5.61	1	0.01785
									5	ENSG00000113658	SMAD5	2.308e-07	5.173	++	Upregulated in AD	85	6.672	1	0.009792
									12	ENSG00000139209	SLC38A4	2.324e-07	5.171	+-	Upregulated in AD	96.4	27.794	1	1.349e-07
									11	ENSG00000175591	P2RY2	2.327e-07	5.171	++	Upregulated in AD	81.3	5.34	1	0.02084
									6	ENSG00000137198	GMPR	2.381e-07	5.167	++	Upregulated in AD	0	0.022	1	0.8811
									9	ENSG00000180447	GAS1	2.396e-07	5.166	+-	Upregulated in AD	96.6	29.288	1	6.239e-08
									20	ENSG00000204070	SYS1	2.436e-07	5.163	++	Upregulated in AD	74.1	3.865	1	0.04931
									3	ENSG00000163817	SLC6A20	2.465e-07	5.16	++	Upregulated in AD	94	16.798	1	4.158e-05
									13	ENSG00000174032	SLC25A30	2.478e-07	5.159	++	Upregulated in AD	93.9	16.285	1	5.449e-05
									8	ENSG00000120885	CLU	2.526e-07	5.156	++	Upregulated in AD	87.7	8.134	1	0.004344
									18	ENSG00000141433	ADCYAP1	2.537e-07	-5.155	--	Downregulated in AD	0	0.744	1	0.3884
									X	ENSG00000129675	ARHGEF6	2.543e-07	5.155	++	Upregulated in AD	59.8	2.485	1	0.1149
									9	ENSG00000136936	XPA	2.602e-07	-5.15	--	Downregulated in AD	86.8	7.599	1	0.005842
									X	ENSG00000086717	PPEF1	2.639e-07	-5.148	--	Downregulated in AD	12.4	1.142	1	0.2853
									X	ENSG00000158526	TSR2	2.65e-07	-5.147	--	Downregulated in AD	88.9	9.028	1	0.002659
									X	ENSG00000156925	ZIC3	2.657e-07	5.146	++	Upregulated in AD	0	0.735	1	0.3913
									5	ENSG00000132357	CARD6	2.665e-07	5.146	++	Upregulated in AD	11.8	1.134	1	0.287
									16	ENSG00000135736	CCDC102A	2.686e-07	5.144	++	Upregulated in AD	0	0.309	1	0.5786
									4	ENSG00000129116	PALLD	2.735e-07	5.141	++	Upregulated in AD	43.2	1.759	1	0.1847
									11	ENSG00000149452	SLC22A8	2.868e-07	5.132	+-	Upregulated in AD	96.3	27.103	1	1.929e-07
									18	ENSG00000171885	AQP4	2.891e-07	5.13	++	Upregulated in AD	81.3	5.355	1	0.02066
									15	ENSG00000182253	SYNM	2.91e-07	5.129	++	Upregulated in AD	68.8	3.205	1	0.07341
									12	ENSG00000213144	AC084880.1	2.968e-07	5.125	++	Upregulated in AD	87	7.682	1	0.005577
									2	ENSG00000115170	ACVR1	2.985e-07	5.124	++	Upregulated in AD	72.4	3.627	1	0.05687
									10	ENSG00000171811	CFAP46	2.993e-07	-5.124	--	Downregulated in AD	23	1.298	1	0.2545
									5	ENSG00000164283	ESM1	3.014e-07	5.123	++	Upregulated in AD	88.8	8.946	1	0.002781
									11	ENSG00000184384	MAML2	3.084e-07	5.118	++	Upregulated in AD	75.7	4.117	1	0.04246
									19	ENSG00000188039	NWD1	3.136e-07	5.115	++	Upregulated in AD	16.8	1.202	1	0.2729
									X	ENSG00000205542	TMSB4X	3.217e-07	-5.11	--	Downregulated in AD	95.8	24.088	1	9.204e-07
									5	ENSG00000120149	MSX2	3.243e-07	5.109	++	Upregulated in AD	94.5	18.048	1	2.154e-05
									3	ENSG00000144837	PLA1A	3.296e-07	5.106	++	Upregulated in AD	0	0.116	1	0.733
									9	ENSG00000167113	COQ4	3.308e-07	-5.105	--	Downregulated in AD	91.6	11.938	1	0.00055
									17	ENSG00000233670	PIRT	3.351e-07	5.103	++	Upregulated in AD	0	0.05	1	0.8233
									7	ENSG00000146540	C7orf50	3.379e-07	-5.101	--	Downregulated in AD	89.3	9.389	1	0.002183
									6	ENSG00000170899	GSTA4	3.399e-07	-5.1	--	Downregulated in AD	57	2.326	1	0.1272
									2	ENSG00000115267	IFIH1	3.408e-07	5.099	++	Upregulated in AD	0	0.226	1	0.6343
									5	ENSG00000168671	UGT3A2	3.576e-07	5.09	0	Upregulated in AD	96.1	25.749	1	3.888e-07
									8	ENSG00000168077	SCARA3	3.593e-07	5.089	++	Upregulated in AD	77	4.347	1	0.03707
									4	ENSG00000164035	EMCN	3.611e-07	5.088	++	Upregulated in AD	0	0.556	1	0.4559
									5	ENSG00000120708	TGFBI	3.616e-07	5.088	++	Upregulated in AD	22.3	1.288	1	0.2565
									12	ENSG00000239473	RPL7P38	3.661e-07	5.086	++	Upregulated in AD	91.7	11.999	1	0.0005324
									5	ENSG00000113088	GZMK	3.765e-07	5.08	++	Upregulated in AD	51.8	2.076	1	0.1497
									16	ENSG00000166669	ATF7IP2	3.776e-07	-5.08	--	Downregulated in AD	62.3	2.651	1	0.1035
									1	ENSG00000269113	TRABD2B	3.794e-07	5.079	++	Upregulated in AD	83.2	5.942	1	0.01478
									4	ENSG00000138796	HADH	3.825e-07	5.077	++	Upregulated in AD	71.2	3.471	1	0.06244
									3	ENSG00000118007	STAG1	3.887e-07	5.074	++	Upregulated in AD	90	10.019	1	0.001549
									6	ENSG00000092820	EZR	3.89e-07	5.074	++	Upregulated in AD	82.7	5.784	1	0.01618
									7	ENSG00000122786	CALD1	3.904e-07	5.074	++	Upregulated in AD	83.7	6.125	1	0.01333
									4	ENSG00000138823	MTTP	3.971e-07	5.07	++	Upregulated in AD	72.2	3.6	1	0.05777
									1	ENSG00000079335	CDC14A	3.975e-07	5.07	++	Upregulated in AD	79.1	4.796	1	0.02853
									14	ENSG00000180008	SOCS4	4.023e-07	5.068	++	Upregulated in AD	71.8	3.551	1	0.05952
									2	ENSG00000115596	WNT6	4.07e-07	5.066	++	Upregulated in AD	91.5	11.704	1	0.0006237
									12	ENSG00000185591	SP1	4.148e-07	5.062	++	Upregulated in AD	0	0.843	1	0.3585
									12	ENSG00000050426	LETMD1	4.215e-07	-5.059	--	Downregulated in AD	80	5.003	1	0.02531
									4	ENSG00000254535	PABPC4L	4.232e-07	5.058	++	Upregulated in AD	0	0.897	1	0.3436
									12	ENSG00000186298	PPP1CC	4.236e-07	5.058	++	Upregulated in AD	94.7	18.703	1	1.527e-05
									1	ENSG00000059588	TARBP1	4.24e-07	-5.058	--	Downregulated in AD	47.4	1.902	1	0.1679
									17	ENSG00000168610	STAT3	4.496e-07	5.047	++	Upregulated in AD	67.7	3.099	1	0.07835
									3	ENSG00000145012	LPP	4.497e-07	5.047	++	Upregulated in AD	86.1	7.194	1	0.007314
									1	ENSG00000240038	AMY2B	4.524e-07	-5.045	--	Downregulated in AD	53.6	2.154	1	0.1422
									8	ENSG00000172164	SNTB1	4.525e-07	5.045	++	Upregulated in AD	69.7	3.3	1	0.0693
									17	ENSG00000133195	SLC39A11	4.618e-07	5.042	++	Upregulated in AD	87.6	8.053	1	0.004543
									4	ENSG00000145423	SFRP2	4.798e-07	5.034	++	Upregulated in AD	89.9	9.922	1	0.001633
									3	ENSG00000082781	ITGB5	5.111e-07	5.022	++	Upregulated in AD	47.9	1.918	1	0.166
									3	ENSG00000154783	FGD5	5.224e-07	5.018	++	Upregulated in AD	67	3.032	1	0.08161
									1	ENSG00000092969	TGFB2	5.426e-07	5.011	++	Upregulated in AD	88.6	8.748	1	0.003099
									19	ENSG00000070388	FGF22	5.483e-07	-5.009	--	Downregulated in AD	83.4	6.033	1	0.01404
									15	ENSG00000128886	ELL3	5.601e-07	5.004	++	Upregulated in AD	52.3	2.098	1	0.1475
									19	ENSG00000152467	ZSCAN1	5.61e-07	-5.004	--	Downregulated in AD	88.4	8.602	1	0.003358
									7	ENSG00000214765	SEPT7P2	5.742e-07	-5	--	Downregulated in AD	91.2	11.346	1	0.0007559
									16	ENSG00000174628	IQCK	5.746e-07	5	++	Upregulated in AD	83.6	6.086	1	0.01362
									10	ENSG00000148841	ITPRIP	5.9e-07	4.994	++	Upregulated in AD	0	0.244	1	0.6215
									5	ENSG00000146013	GFRA3	5.951e-07	4.993	0	Upregulated in AD	96	24.772	1	6.452e-07
									10	ENSG00000148848	ADAM12	5.974e-07	4.992	++	Upregulated in AD	84.5	6.463	1	0.01102
									2	ENSG00000143970	ASXL2	5.989e-07	4.992	++	Upregulated in AD	90.1	10.119	1	0.001468
									17	ENSG00000125686	MED1	6.044e-07	4.99	++	Upregulated in AD	74.8	3.965	1	0.04644
									10	ENSG00000165633	VSTM4	6.132e-07	4.987	++	Upregulated in AD	86.3	7.294	1	0.006917
									1	ENSG00000174059	CD34	6.209e-07	4.985	++	Upregulated in AD	57.2	2.337	1	0.1264
									8	ENSG00000104267	CA2	6.538e-07	4.975	++	Upregulated in AD	13	1.149	1	0.2838
									1	ENSG00000183615	FAM167B	6.603e-07	4.973	++	Upregulated in AD	67.1	3.041	1	0.08118
									12	ENSG00000256537	SMIM10L1	6.693e-07	-4.97	--	Downregulated in AD	87.4	7.927	1	0.004871
									1	ENSG00000168679	SLC16A4	6.826e-07	4.966	++	Upregulated in AD	71.1	3.466	1	0.06265
									2	ENSG00000119147	C2orf40	6.942e-07	4.963	++	Upregulated in AD	92.5	13.301	1	0.0002652
									2	ENSG00000204843	DCTN1	6.947e-07	-4.963	--	Downregulated in AD	82.4	5.67	1	0.01726
									12	ENSG00000198774	RASSF9	7.02e-07	4.961	++	Upregulated in AD	0	0.41	1	0.5219
									9	ENSG00000148341	SH3GLB2	7.113e-07	-4.958	--	Downregulated in AD	93.5	15.455	1	8.451e-05
									1	ENSG00000133065	SLC41A1	7.208e-07	4.956	++	Upregulated in AD	87.8	8.181	1	0.004233
									4	ENSG00000181826	RELL1	7.36e-07	4.952	++	Upregulated in AD	46.2	1.858	1	0.1728
									2	ENSG00000128683	GAD1	7.492e-07	-4.948	--	Downregulated in AD	53.8	2.166	1	0.1411
									10	ENSG00000165626	BEND7	7.643e-07	4.944	++	Upregulated in AD	84.3	6.387	1	0.01149
									11	ENSG00000051009	FAM160A2	7.688e-07	-4.943	--	Downregulated in AD	93.5	15.347	1	8.947e-05
									10	ENSG00000179774	ATOH7	7.807e-07	-4.94	--	Downregulated in AD	0	0.199	1	0.6555
									3	ENSG00000226435	ANKRD18DP	7.841e-07	-4.939	--	Downregulated in AD	74.8	3.971	1	0.04628
									22	ENSG00000100014	SPECC1L	7.928e-07	4.937	++	Upregulated in AD	90.3	10.323	1	0.001314
									8	ENSG00000173530	TNFRSF10D	7.955e-07	4.936	++	Upregulated in AD	0	0.113	1	0.737
									10	ENSG00000148484	RSU1	7.981e-07	4.936	++	Upregulated in AD	83.1	5.923	1	0.01494
									5	ENSG00000132840	BHMT2	7.985e-07	4.936	++	Upregulated in AD	89.4	9.442	1	0.002121
									2	ENSG00000162975	KCNF1	7.986e-07	-4.936	--	Downregulated in AD	0	0.29	1	0.5904
									1	ENSG00000137962	ARHGAP29	8.032e-07	4.935	++	Upregulated in AD	90	10.01	1	0.001557
									13	ENSG00000126218	F10	8.036e-07	4.934	++	Upregulated in AD	83.5	6.053	1	0.01389
									6	ENSG00000065308	TRAM2	8.045e-07	4.934	++	Upregulated in AD	77.5	4.439	1	0.03513
									6	ENSG00000130347	RTN4IP1	8.077e-07	-4.934	--	Downregulated in AD	0	0.187	1	0.6651
									8	ENSG00000120875	DUSP4	8.078e-07	-4.933	--	Downregulated in AD	81	5.252	1	0.02192
									18	ENSG00000134769	DTNA	8.1e-07	4.933	++	Upregulated in AD	81.3	5.349	1	0.02074
									10	ENSG00000165449	SLC16A9	8.263e-07	4.929	++	Upregulated in AD	69	3.221	1	0.07271
									2	ENSG00000162944	RFTN2	8.312e-07	4.928	++	Upregulated in AD	0	0.403	1	0.5255
									12	ENSG00000008405	CRY1	8.359e-07	4.927	++	Upregulated in AD	69.1	3.232	1	0.07222
									4	ENSG00000138772	ANXA3	8.41e-07	4.926	++	Upregulated in AD	0	0.833	1	0.3613
									3	ENSG00000175193	PARL	8.457e-07	-4.925	--	Downregulated in AD	39.4	1.651	1	0.1988
									15	ENSG00000140557	ST8SIA2	8.504e-07	-4.923	--	Downregulated in AD	67	3.032	1	0.08163
									9	ENSG00000175287	PHYHD1	8.773e-07	4.917	++	Upregulated in AD	0	0.155	1	0.6936
									18	ENSG00000134759	ELP2	8.833e-07	-4.916	--	Downregulated in AD	87	7.705	1	0.005506
									21	ENSG00000170262	MRAP	8.886e-07	4.915	++	Upregulated in AD	82.5	5.714	1	0.01683
									1	ENSG00000142920	AZIN2	8.898e-07	-4.915	--	Downregulated in AD	88.9	9.016	1	0.002677
									2	ENSG00000162998	FRZB	9.254e-07	4.907	++	Upregulated in AD	94	16.731	1	4.307e-05
									12	ENSG00000123374	CDK2	9.417e-07	4.903	++	Upregulated in AD	71.4	3.495	1	0.06157
									11	ENSG00000149054	ZNF215	9.463e-07	-4.902	--	Downregulated in AD	84.7	6.557	1	0.01045
									8	ENSG00000168453	HR	9.473e-07	-4.902	--	Downregulated in AD	81.5	5.396	1	0.02019
									17	ENSG00000173714	WFIKKN2	9.588e-07	4.9	++	Upregulated in AD	0	0.014	1	0.9073
									11	ENSG00000166793	YPEL4	9.727e-07	-4.897	--	Downregulated in AD	41.4	1.706	1	0.1916
									3	ENSG00000145041	DCAF1	9.887e-07	4.894	++	Upregulated in AD	91.8	12.15	1	0.000491
									12	ENSG00000257727	CNPY2	1.007e-06	-4.89	--	Downregulated in AD	79.7	4.935	1	0.02631
									6	ENSG00000124749	COL21A1	1.012e-06	4.889	++	Upregulated in AD	76.3	4.211	1	0.04015
									7	ENSG00000244560	AC004890.2	1.014e-06	-4.889	--	Downregulated in AD	94.3	17.416	1	3.003e-05
									14	ENSG00000213920	MDP1	1.018e-06	-4.888	--	Downregulated in AD	85	6.673	1	0.00979
									7	ENSG00000006128	TAC1	1.022e-06	-4.887	--	Downregulated in AD	26.5	1.361	1	0.2433
									17	ENSG00000136436	CALCOCO2	1.026e-06	4.886	++	Upregulated in AD	43.9	1.782	1	0.1819
									3	ENSG00000175054	ATR	1.07e-06	-4.878	--	Downregulated in AD	87	7.706	1	0.005503
									6	ENSG00000111886	GABRR2	1.092e-06	4.874	++	Upregulated in AD	85.5	6.89	1	0.008669
									6	ENSG00000112837	TBX18	1.095e-06	4.874	++	Upregulated in AD	91.1	11.174	1	0.0008296
									2	ENSG00000134324	LPIN1	1.103e-06	4.872	++	Upregulated in AD	0	0.796	1	0.3722
									1	ENSG00000084073	ZMPSTE24	1.107e-06	4.872	++	Upregulated in AD	94.5	18.24	1	1.947e-05
									19	ENSG00000186326	RGS9BP	1.109e-06	4.871	++	Upregulated in AD	92.2	12.875	1	0.0003331
									9	ENSG00000165006	UBAP1	1.11e-06	4.871	++	Upregulated in AD	95.3	21.297	1	3.933e-06
									14	ENSG00000100906	NFKBIA	1.114e-06	4.87	++	Upregulated in AD	80.8	5.202	1	0.02256
									7	ENSG00000188730	VWC2	1.12e-06	-4.869	--	Downregulated in AD	22.6	1.292	1	0.2557
									10	ENSG00000035403	VCL	1.129e-06	4.868	++	Upregulated in AD	90.9	11.035	1	0.0008939
									16	ENSG00000167515	TRAPPC2L	1.136e-06	-4.866	--	Downregulated in AD	88	8.351	1	0.003855
									3	ENSG00000144909	OSBPL11	1.141e-06	4.866	++	Upregulated in AD	81.4	5.363	1	0.02057
									3	ENSG00000016391	CHDH	1.164e-06	4.862	++	Upregulated in AD	81.1	5.288	1	0.02148
									3	ENSG00000144893	MED12L	1.173e-06	-4.86	--	Downregulated in AD	68.2	3.145	1	0.07617
									3	ENSG00000173706	HEG1	1.185e-06	4.858	++	Upregulated in AD	0	0.857	1	0.3547
									13	ENSG00000150907	FOXO1	1.187e-06	4.858	++	Upregulated in AD	83.5	6.072	1	0.01374
									14	ENSG00000139946	PELI2	1.191e-06	4.857	++	Upregulated in AD	0	0.668	1	0.4136
									4	ENSG00000053900	ANAPC4	1.193e-06	-4.857	--	Downregulated in AD	87.4	7.929	1	0.004865
									9	ENSG00000167081	PBX3	1.195e-06	4.856	++	Upregulated in AD	76.7	4.285	1	0.03845
									20	ENSG00000204556	AL450124.1	1.203e-06	4.855	++	Upregulated in AD	0	0.976	1	0.3231
									13	ENSG00000150457	LATS2	1.217e-06	4.853	++	Upregulated in AD	84.7	6.555	1	0.01046
									19	ENSG00000006015	REX1BD	1.222e-06	-4.852	--	Downregulated in AD	78.8	4.714	1	0.02993
									14	ENSG00000171723	GPHN	1.224e-06	-4.852	--	Downregulated in AD	72	3.565	1	0.05899
									2	ENSG00000144583	2024-03-04	1.225e-06	-4.852	--	Downregulated in AD	0	0.027	1	0.8692
									12	ENSG00000111783	RFX4	1.231e-06	4.851	++	Upregulated in AD	71.2	3.472	1	0.0624
									9	ENSG00000165185	KIAA1958	1.237e-06	4.85	++	Upregulated in AD	0	0.226	1	0.6349
									3	ENSG00000163687	DNASE1L3	1.262e-06	4.846	++	Upregulated in AD	86.5	7.4	1	0.006522
									12	ENSG00000152936	LMNTD1	1.271e-06	4.844	++	Upregulated in AD	64.9	2.85	1	0.09137
									11	ENSG00000179241	LDLRAD3	1.289e-06	4.841	++	Upregulated in AD	81.5	5.396	1	0.02018
									X	ENSG00000123595	RAB9A	1.292e-06	4.841	++	Upregulated in AD	91.4	11.691	1	0.0006281
									3	ENSG00000114126	TFDP2	1.293e-06	4.841	+-	Upregulated in AD	96.2	26.234	1	3.025e-07
									5	ENSG00000145882	PCYOX1L	1.317e-06	-4.837	--	Downregulated in AD	56.4	2.296	1	0.1297
									11	ENSG00000110422	HIPK3	1.317e-06	4.837	++	Upregulated in AD	84.4	6.398	1	0.01142
									1	ENSG00000116560	SFPQ	1.343e-06	-4.833	--	Downregulated in AD	79.9	4.965	1	0.02586
									11	ENSG00000175575	PAAF1	1.347e-06	-4.833	--	Downregulated in AD	94.4	17.818	1	2.43e-05
									8	ENSG00000174226	SNX31	1.353e-06	4.832	++	Upregulated in AD	21.5	1.274	1	0.259
									2	ENSG00000119203	CPSF3	1.369e-06	-4.829	--	Downregulated in AD	72	3.565	1	0.059
									7	ENSG00000167011	NAT16	1.375e-06	-4.829	--	Downregulated in AD	92.7	13.724	1	0.0002118
									1	ENSG00000134250	NOTCH2	1.377e-06	4.828	++	Upregulated in AD	50.3	2.011	1	0.1561
									1	ENSG00000143156	NME7	1.384e-06	-4.827	--	Downregulated in AD	92	12.454	1	0.0004171
									22	ENSG00000100234	TIMP3	1.387e-06	4.827	++	Upregulated in AD	83.4	6.03	1	0.01406
									20	ENSG00000100983	GSS	1.389e-06	-4.827	--	Downregulated in AD	87.6	8.034	1	0.004591
									4	ENSG00000163132	MSX1	1.417e-06	4.823	++	Upregulated in AD	46.8	1.88	1	0.1703
									10	ENSG00000130640	TUBGCP2	1.43e-06	-4.821	--	Downregulated in AD	37	1.588	1	0.2076
									2	ENSG00000116096	SPR	1.438e-06	4.82	++	Upregulated in AD	80.9	5.232	1	0.02218
									2	ENSG00000138376	BARD1	1.449e-06	4.818	++	Upregulated in AD	0	0.164	1	0.6858
									X	ENSG00000126767	ELK1	1.449e-06	4.818	++	Upregulated in AD	85.7	7.011	1	0.008099
									9	ENSG00000107201	DDX58	1.45e-06	4.818	++	Upregulated in AD	50.7	2.027	1	0.1545
									6	ENSG00000096433	ITPR3	1.453e-06	4.818	++	Upregulated in AD	0	0.796	1	0.3723
									4	ENSG00000152990	ADGRA3	1.48e-06	4.814	++	Upregulated in AD	79.1	4.782	1	0.02877
									18	ENSG00000101654	RNMT	1.49e-06	-4.813	--	Downregulated in AD	60.6	2.535	1	0.1113
									9	ENSG00000148204	CRB2	1.49e-06	4.813	++	Upregulated in AD	0	0.493	1	0.4825
									2	ENSG00000138101	DTNB	1.505e-06	-4.811	--	Downregulated in AD	83.8	6.188	1	0.01286
									2	ENSG00000019169	MARCO	1.507e-06	4.81	++	Upregulated in AD	74.2	3.872	1	0.0491
									4	ENSG00000154274	C4orf19	1.515e-06	4.809	++	Upregulated in AD	85.1	6.728	1	0.009489
									8	ENSG00000034677	RNF19A	1.532e-06	4.807	++	Upregulated in AD	90.8	10.858	1	0.0009838
									19	ENSG00000267623	AC005357.2	1.536e-06	-4.807	--	Downregulated in AD	0	0.006	1	0.9404
									10	ENSG00000234420	ZNF37BP	1.547e-06	-4.805	--	Downregulated in AD	84.1	6.293	1	0.01212
									15	ENSG00000189227	C15orf61	1.555e-06	-4.804	--	Downregulated in AD	0	0.302	1	0.5827
									4	ENSG00000164117	FBXO8	1.56e-06	4.803	++	Upregulated in AD	82.7	5.775	1	0.01626
									5	ENSG00000120306	CYSTM1	1.574e-06	4.802	++	Upregulated in AD	84.2	6.312	1	0.01199
									X	ENSG00000178947	SMIM10L2A	1.582e-06	-4.801	--	Downregulated in AD	0	0.046	1	0.8294
									19	ENSG00000250067	YJEFN3	1.599e-06	-4.798	--	Downregulated in AD	0	0.082	1	0.7741
									1	ENSG00000187634	SAMD11	1.6e-06	4.798	++	Upregulated in AD	49.3	1.973	1	0.1601
									2	ENSG00000155636	RBM45	1.608e-06	-4.797	--	Downregulated in AD	85.7	6.989	1	0.0082
									7	ENSG00000078549	ADCYAP1R1	1.614e-06	4.797	++	Upregulated in AD	69.8	3.308	1	0.06896
									21	ENSG00000166265	CYYR1	1.623e-06	4.795	++	Upregulated in AD	35.4	1.548	1	0.2135
									7	ENSG00000133561	GIMAP6	1.625e-06	4.795	++	Upregulated in AD	0	0.001	1	0.9814
									X	ENSG00000102218	RP2	1.715e-06	4.784	++	Upregulated in AD	0	0.171	1	0.6795
									2	ENSG00000115107	STEAP3	1.717e-06	4.784	++	Upregulated in AD	0	0.919	1	0.3379
									7	ENSG00000225968	ELFN1	1.745e-06	-4.781	--	Downregulated in AD	74.5	3.917	1	0.0478
									1	ENSG00000162645	GBP2	1.75e-06	4.78	++	Upregulated in AD	0	0	1	0.9866
									5	ENSG00000146005	PSD2	1.794e-06	4.775	++	Upregulated in AD	85.2	6.775	1	0.009242
									11	ENSG00000170145	SIK2	1.808e-06	4.774	++	Upregulated in AD	81.1	5.292	1	0.02142
									21	ENSG00000157551	KCNJ15	1.813e-06	4.773	++	Upregulated in AD	0	0.128	1	0.7203
									10	ENSG00000067082	KLF6	1.817e-06	4.773	++	Upregulated in AD	59.3	2.456	1	0.1171
									20	ENSG00000101391	CDK5RAP1	1.837e-06	-4.771	--	Downregulated in AD	60.3	2.521	1	0.1123
									1	ENSG00000060688	SNRNP40	1.853e-06	-4.769	--	Downregulated in AD	91.5	11.831	1	0.0005825
									1	ENSG00000143337	TOR1AIP1	1.955e-06	4.758	++	Upregulated in AD	37.9	1.61	1	0.2045
									11	ENSG00000134569	LRP4	1.982e-06	4.755	++	Upregulated in AD	69.6	3.291	1	0.06966
									1	ENSG00000116815	CD58	2.035e-06	4.75	++	Upregulated in AD	64.2	2.794	1	0.09461
									6	ENSG00000053328	METTL24	2.045e-06	4.749	++	Upregulated in AD	82.8	5.801	1	0.01602
									9	ENSG00000119139	TJP2	2.054e-06	4.748	++	Upregulated in AD	0	0.072	1	0.7888
									14	ENSG00000021645	NRXN3	2.104e-06	-4.743	--	Downregulated in AD	0	0.482	1	0.4874
									17	ENSG00000172716	SLFN11	2.116e-06	4.742	++	Upregulated in AD	0	0.575	1	0.4482
									12	ENSG00000187848	P2RX2	2.175e-06	-4.736	--	Downregulated in AD	87.5	8.006	1	0.004662
									22	ENSG00000211677	IGLC2	2.181e-06	4.736	++	Upregulated in AD	38.9	1.638	1	0.2006
									1	ENSG00000117298	ECE1	2.184e-06	4.736	++	Upregulated in AD	0	0.396	1	0.5292
									7	ENSG00000128596	CCDC136	2.19e-06	-4.735	--	Downregulated in AD	40.1	1.668	1	0.1965
									17	ENSG00000171345	KRT19	2.194e-06	4.735	++	Upregulated in AD	89.4	9.429	1	0.002135
									3	ENSG00000163513	TGFBR2	2.194e-06	4.735	++	Upregulated in AD	0	0.065	1	0.7983
									20	ENSG00000125508	SRMS	2.195e-06	-4.735	--	Downregulated in AD	91.6	11.97	1	0.0005406
									17	ENSG00000132514	CLEC10A	2.232e-06	4.731	++	Upregulated in AD	82.9	5.853	1	0.01555
									12	ENSG00000135119	RNFT2	2.268e-06	-4.728	--	Downregulated in AD	0	0.001	1	0.9772
									19	ENSG00000125733	TRIP10	2.354e-06	4.72	++	Upregulated in AD	0	0.966	1	0.3257
									17	ENSG00000179604	CDC42EP4	2.355e-06	4.72	++	Upregulated in AD	66.4	2.979	1	0.08433
									14	ENSG00000129493	HEATR5A	2.385e-06	4.718	++	Upregulated in AD	63.2	2.717	1	0.09925
									12	ENSG00000166527	CLEC4D	2.438e-06	4.713	++	Upregulated in AD	77.5	4.452	1	0.03485
									6	ENSG00000112039	FANCE	2.482e-06	4.71	++	Upregulated in AD	0	0.148	1	0.7007
									12	ENSG00000159403	C1R	2.484e-06	4.709	++	Upregulated in AD	77.5	4.436	1	0.03518
									1	ENSG00000162729	IGSF8	2.515e-06	-4.707	--	Downregulated in AD	78	4.545	1	0.03302
									10	ENSG00000165806	CASP7	2.526e-06	4.706	++	Upregulated in AD	0	0.001	1	0.9767
									1	ENSG00000160781	PAQR6	2.609e-06	-4.699	-+	Downregulated in AD	96.8	30.947	1	2.652e-08
									12	ENSG00000170633	RNF34	2.626e-06	-4.698	--	Downregulated in AD	0	0.397	1	0.5285
									9	ENSG00000107223	EDF1	2.633e-06	-4.698	--	Downregulated in AD	76.4	4.229	1	0.03973
									1	ENSG00000163346	PBXIP1	2.648e-06	4.696	++	Upregulated in AD	0	0.558	1	0.4549
									2	ENSG00000144355	DLX1	2.664e-06	-4.695	--	Downregulated in AD	56	2.275	1	0.1315
									1	ENSG00000143224	PPOX	2.665e-06	-4.695	--	Downregulated in AD	91	11.1	1	0.0008635
									17	ENSG00000154265	ABCA5	2.669e-06	-4.695	--	Downregulated in AD	83.8	6.164	1	0.01304
									21	ENSG00000154721	JAM2	2.672e-06	4.695	++	Upregulated in AD	72.1	3.584	1	0.05835
									2	ENSG00000218819	TDRD15	2.676e-06	4.694	++	Upregulated in AD	87.9	8.254	1	0.004067
									22	ENSG00000234409	CCDC188	2.708e-06	-4.692	--	Downregulated in AD	86.1	7.172	1	0.007406
									14	ENSG00000126214	KLC1	2.713e-06	-4.691	--	Downregulated in AD	0	0.018	1	0.8929
									19	ENSG00000133265	HSPBP1	2.731e-06	-4.69	--	Downregulated in AD	0	0.017	1	0.895
									7	ENSG00000231359	AC072052.1	2.743e-06	-4.689	--	Downregulated in AD	93.4	15.249	1	9.425e-05
									3	ENSG00000163421	PROK2	2.747e-06	4.689	++	Upregulated in AD	75.7	4.122	1	0.04232
									X	ENSG00000000003	TSPAN6	2.759e-06	4.688	++	Upregulated in AD	81.4	5.375	1	0.02042
									6	ENSG00000272047	GTF2H5	2.765e-06	-4.688	--	Downregulated in AD	80.7	5.191	1	0.0227
									22	ENSG00000077942	FBLN1	2.799e-06	4.685	++	Upregulated in AD	85.8	7.053	1	0.007913
									2	ENSG00000157833	GAREM2	2.8e-06	4.685	++	Upregulated in AD	88.5	8.718	1	0.00315
									21	ENSG00000142173	COL6A2	2.82e-06	4.684	++	Upregulated in AD	73.8	3.815	1	0.0508
									17	ENSG00000278535	DHRS11	2.826e-06	-4.683	--	Downregulated in AD	27.7	1.383	1	0.2396
									8	ENSG00000121039	RDH10	2.852e-06	4.681	++	Upregulated in AD	91	11.091	1	0.0008674
									1	ENSG00000179023	KLHDC7A	2.909e-06	4.677	+-	Upregulated in AD	96.1	25.699	1	3.991e-07
									19	ENSG00000099624	ATP5F1D	2.932e-06	-4.676	--	Downregulated in AD	58	2.383	1	0.1227
									16	ENSG00000158792	SPATA2L	2.948e-06	-4.674	--	Downregulated in AD	1.3	1.013	1	0.3142
									6	ENSG00000152818	UTRN	2.96e-06	4.674	++	Upregulated in AD	46.2	1.858	1	0.1729
									12	ENSG00000111218	PRMT8	2.978e-06	-4.672	--	Downregulated in AD	0	0.03	1	0.863
									10	ENSG00000197771	MCMBP	3.005e-06	4.67	++	Upregulated in AD	83.4	6.025	1	0.01411
									12	ENSG00000094916	CBX5	3.031e-06	4.669	++	Upregulated in AD	94.7	18.861	1	1.406e-05
									6	ENSG00000112214	FHL5	3.04e-06	4.668	++	Upregulated in AD	88.1	8.419	1	0.003713
									1	ENSG00000116783	TNNI3K	3.084e-06	-4.665	--	Downregulated in AD	86.2	7.224	1	0.007195
									12	ENSG00000139350	NEDD1	3.088e-06	4.665	++	Upregulated in AD	69.4	3.267	1	0.07067
									12	ENSG00000196935	SRGAP1	3.11e-06	4.663	++	Upregulated in AD	0	0.388	1	0.5336
									1	ENSG00000116353	MECR	3.153e-06	-4.661	--	Downregulated in AD	60.5	2.534	1	0.1114
									2	ENSG00000127831	VIL1	3.187e-06	-4.658	-+	Downregulated in AD	97.1	34.957	1	3.37e-09
									7	ENSG00000128602	SMO	3.259e-06	4.654	++	Upregulated in AD	7	1.075	1	0.2998
									1	ENSG00000074964	ARHGEF10L	3.268e-06	4.653	++	Upregulated in AD	68.5	3.177	1	0.07467
									12	ENSG00000111058	ACSS3	3.277e-06	4.653	++	Upregulated in AD	89.3	9.306	1	0.002284
									17	ENSG00000129657	SEC14L1	3.301e-06	4.651	++	Upregulated in AD	73.6	3.795	1	0.05141
									17	ENSG00000033627	ATP6V0A1	3.314e-06	-4.65	--	Downregulated in AD	0	0.907	1	0.3409
									12	ENSG00000111181	SLC6A12	3.324e-06	4.65	++	Upregulated in AD	0	0.614	1	0.4332
									15	ENSG00000183476	SH2D7	3.401e-06	4.645	++	Not differentially expressed	74.4	3.905	1	0.04815
									20	ENSG00000089123	TASP1	3.542e-06	-4.637	--	Not differentially expressed	0	0.237	1	0.6267
									12	ENSG00000153179	RASSF3	3.729e-06	4.626	++	Not differentially expressed	0	0.485	1	0.486
									19	ENSG00000121410	A1BG	3.766e-06	-4.624	-+	Not differentially expressed	95.5	22.456	1	2.151e-06
									1	ENSG00000178796	RIIAD1	3.839e-06	-4.62	--	Not differentially expressed	22.4	1.288	1	0.2563
									5	ENSG00000164294	GPX8	3.88e-06	4.618	++	Not differentially expressed	84.4	6.406	1	0.01137
									9	ENSG00000187984	ANKRD19P	3.889e-06	-4.617	--	Not differentially expressed	72.7	3.657	1	0.05584
									6	ENSG00000124491	F13A1	3.933e-06	4.615	++	Not differentially expressed	50.5	2.022	1	0.1551
									2	ENSG00000115594	IL1R1	3.956e-06	4.614	++	Not differentially expressed	83.7	6.148	1	0.01316
									15	ENSG00000173548	SNX33	3.969e-06	4.613	++	Not differentially expressed	68.3	3.154	1	0.07573
									7	ENSG00000132432	SEC61G	3.979e-06	-4.612	--	Not differentially expressed	82.1	5.575	1	0.01821
									7	ENSG00000106511	MEOX2	4.056e-06	4.609	++	Not differentially expressed	80.5	5.132	1	0.02348
									5	ENSG00000155850	SLC26A2	4.064e-06	4.608	++	Not differentially expressed	93.6	15.539	1	8.083e-05
									2	ENSG00000143891	GALM	4.111e-06	4.606	++	Not differentially expressed	84.7	6.552	1	0.01047
									5	ENSG00000113108	APBB3	4.123e-06	-4.605	--	Not differentially expressed	88.7	8.829	1	0.002965
									X	ENSG00000102287	GABRE	4.133e-06	4.605	++	Not differentially expressed	77.5	4.444	1	0.03502
									1	ENSG00000125459	MSTO1	4.15e-06	-4.604	--	Not differentially expressed	90.6	10.67	1	0.001089
									16	ENSG00000141002	TCF25	4.152e-06	-4.604	--	Not differentially expressed	94.8	19.237	1	1.154e-05
									4	ENSG00000169020	ATP5ME	4.206e-06	-4.601	--	Not differentially expressed	91	11.15	1	0.0008405
									8	ENSG00000067167	TRAM1	4.231e-06	4.6	++	Not differentially expressed	76.6	4.268	1	0.03885
									19	ENSG00000167733	HSD11B1L	4.275e-06	-4.598	--	Not differentially expressed	0	0.024	1	0.877
									11	ENSG00000110074	FOXRED1	4.291e-06	-4.597	--	Not differentially expressed	86.7	7.523	1	0.00609
									7	ENSG00000135269	TES	4.32e-06	4.595	++	Not differentially expressed	52.2	2.093	1	0.148
									1	ENSG00000000971	CFH	4.356e-06	4.594	++	Not differentially expressed	51.6	2.066	1	0.1506
									16	ENSG00000198417	MT1F	4.386e-06	4.592	++	Not differentially expressed	57	2.326	1	0.1272
									6	ENSG00000156639	ZFAND3	4.392e-06	4.592	++	Not differentially expressed	65.6	2.904	1	0.08835
									14	ENSG00000197324	LRP10	4.413e-06	4.591	++	Not differentially expressed	38.8	1.634	1	0.2012
									19	ENSG00000105137	SYDE1	4.414e-06	4.591	++	Not differentially expressed	68.2	3.146	1	0.07612
									X	ENSG00000232119	MCTS1	4.473e-06	-4.588	--	Not differentially expressed	58.2	2.39	1	0.1221
									15	ENSG00000175265	GOLGA8A	4.577e-06	-4.583	--	Not differentially expressed	92.7	13.758	1	0.0002079
									7	ENSG00000127951	FGL2	4.589e-06	4.583	++	Not differentially expressed	0	0.194	1	0.6596
									5	ENSG00000177556	ATOX1	4.597e-06	-4.582	--	Not differentially expressed	94.2	17.134	1	3.482e-05
									5	ENSG00000249577	AC010424.1	4.616e-06	4.582	++	Not differentially expressed	86.7	7.518	1	0.006109
									14	ENSG00000139921	TMX1	4.662e-06	4.579	++	Not differentially expressed	67.7	3.093	1	0.07864
									20	ENSG00000172296	SPTLC3	4.682e-06	4.579	++	Not differentially expressed	91	11.17	1	0.0008311
									7	ENSG00000011275	RNF216	4.702e-06	4.578	++	Not differentially expressed	85.2	6.754	1	0.009356
									19	ENSG00000167644	C19orf33	4.741e-06	4.576	++	Not differentially expressed	90.7	10.729	1	0.001055
									X	ENSG00000077713	SLC25A43	4.76e-06	4.575	++	Not differentially expressed	25.5	1.342	1	0.2466
									17	ENSG00000173818	ENDOV	4.76e-06	-4.575	--	Not differentially expressed	94.8	19.17	1	1.196e-05
									X	ENSG00000166681	BEX3	4.783e-06	-4.574	--	Not differentially expressed	0	0.725	1	0.3945
									X	ENSG00000076716	GPC4	4.806e-06	4.573	++	Not differentially expressed	90.4	10.398	1	0.001261
									17	ENSG00000266967	AARSD1	4.819e-06	-4.573	--	Not differentially expressed	79.2	4.809	1	0.02831
									5	ENSG00000145794	MEGF10	4.835e-06	4.572	++	Not differentially expressed	0	0.677	1	0.4108
									17	ENSG00000141456	PELP1	4.854e-06	-4.571	--	Not differentially expressed	80.5	5.117	1	0.02369
									19	ENSG00000105227	PRX	4.955e-06	4.567	++	Not differentially expressed	0	0.537	1	0.4636
									15	ENSG00000166734	CASC4	4.998e-06	4.565	++	Not differentially expressed	82.7	5.781	1	0.0162
									17	ENSG00000005379	TSPOAP1	5.007e-06	-4.565	--	Not differentially expressed	6	1.064	1	0.3023
									17	ENSG00000108828	VAT1	5.018e-06	4.564	++	Not differentially expressed	0	0.321	1	0.5713
									22	ENSG00000128274	A4GALT	5.02e-06	4.564	++	Not differentially expressed	53.3	2.141	1	0.1434
									1	ENSG00000117228	GBP1	5.238e-06	4.555	++	Not differentially expressed	0	0.004	1	0.9487
									17	ENSG00000198231	DDX42	5.254e-06	-4.554	--	Not differentially expressed	25	1.332	1	0.2484
									7	ENSG00000187953	PMS2CL	5.267e-06	-4.554	--	Not differentially expressed	70.9	3.435	1	0.06383
									14	ENSG00000198894	CIPC	5.327e-06	4.551	++	Not differentially expressed	0	0.806	1	0.3693
									8	ENSG00000155897	ADCY8	5.334e-06	4.551	++	Not differentially expressed	83.3	5.982	1	0.01446
									17	ENSG00000232859	LYRM9	5.343e-06	-4.551	--	Not differentially expressed	0	0.492	1	0.4831
									7	ENSG00000127377	CRYGN	5.344e-06	4.551	++	Not differentially expressed	89	9.052	1	0.002624
									1	ENSG00000197747	S100A10	5.348e-06	4.551	++	Not differentially expressed	0	0.556	1	0.4559
									16	ENSG00000065057	NTHL1	5.349e-06	-4.551	--	Not differentially expressed	79.2	4.803	1	0.02842
									5	ENSG00000131459	GFPT2	5.35e-06	4.551	++	Not differentially expressed	86.3	7.318	1	0.006827
									20	ENSG00000125772	GPCPD1	5.36e-06	-4.55	--	Not differentially expressed	87.3	7.894	1	0.00496
									16	ENSG00000198848	CES1	5.385e-06	4.549	++	Not differentially expressed	71.5	3.511	1	0.06095
									12	ENSG00000123405	NFE2	5.438e-06	4.547	++	Not differentially expressed	0	0.561	1	0.454
									12	ENSG00000127329	PTPRB	5.461e-06	4.546	++	Not differentially expressed	77	4.348	1	0.03704
									6	ENSG00000118523	CTGF	5.502e-06	4.545	++	Not differentially expressed	90.7	10.703	1	0.001069
									3	ENSG00000152977	ZIC1	5.52e-06	4.544	++	Not differentially expressed	44.3	1.794	1	0.1804
									17	ENSG00000172123	SLFN12	5.545e-06	4.543	++	Not differentially expressed	29.9	1.427	1	0.2323
									8	ENSG00000104689	TNFRSF10A	5.622e-06	4.54	++	Not differentially expressed	0	0.646	1	0.4216
									9	ENSG00000188647	PTAR1	5.666e-06	4.538	++	Not differentially expressed	91.3	11.528	1	0.0006854
									18	ENSG00000154845	PPP4R1	5.831e-06	4.532	++	Not differentially expressed	0	0.845	1	0.3581
									16	ENSG00000067836	ROGDI	5.834e-06	-4.532	-+	Not differentially expressed	95.4	21.758	1	3.093e-06
									2	ENSG00000138100	TRIM54	5.835e-06	-4.532	--	Not differentially expressed	65.7	2.919	1	0.08752
									16	ENSG00000153406	NMRAL1	5.854e-06	-4.532	--	Not differentially expressed	89.4	9.418	1	0.002149
									16	ENSG00000174943	KCTD13	5.901e-06	-4.53	--	Not differentially expressed	81.8	5.491	1	0.01911
									9	ENSG00000107249	GLIS3	5.909e-06	4.53	++	Not differentially expressed	85.4	6.86	1	0.008813
									7	ENSG00000146535	GNA12	5.92e-06	4.529	++	Not differentially expressed	0	0.916	1	0.3384
									5	ENSG00000180104	EXOC3	5.964e-06	-4.528	--	Not differentially expressed	77.5	4.445	1	0.03501
									X	ENSG00000181544	FANCB	6.003e-06	4.526	++	Not differentially expressed	0	0.075	1	0.7843
									12	ENSG00000111087	GLI1	6.143e-06	4.521	++	Not differentially expressed	89.4	9.471	1	0.002087
									19	ENSG00000174917	C19orf70	6.158e-06	-4.521	--	Not differentially expressed	80.7	5.191	1	0.02271
									2	ENSG00000115694	STK25	6.303e-06	-4.516	--	Not differentially expressed	77.8	4.509	1	0.03372
									22	ENSG00000100246	DNAL4	6.326e-06	-4.515	--	Not differentially expressed	25.8	1.347	1	0.2458
									1	ENSG00000123080	CDKN2C	6.353e-06	4.514	++	Not differentially expressed	0	0.282	1	0.5952
									6	ENSG00000171462	DLK2	6.363e-06	-4.514	--	Not differentially expressed	3.9	1.041	1	0.3076
									11	ENSG00000068976	PYGM	6.515e-06	4.509	++	Not differentially expressed	66.2	2.96	1	0.08532
									17	ENSG00000129197	RPAIN	6.57e-06	-4.507	--	Not differentially expressed	12.5	1.142	1	0.2851
									2	ENSG00000188542	DUSP28	6.608e-06	-4.506	--	Not differentially expressed	53.7	2.16	1	0.1417
									1	ENSG00000163462	TRIM46	6.63e-06	-4.505	--	Not differentially expressed	58.8	2.43	1	0.1191
									19	ENSG00000105379	ETFB	6.634e-06	-4.505	--	Not differentially expressed	72.8	3.672	1	0.05533
									19	ENSG00000064607	SUGP2	6.64e-06	-4.505	--	Not differentially expressed	65.1	2.867	1	0.09043
									X	ENSG00000102362	SYTL4	6.663e-06	4.504	++	Not differentially expressed	0	0.01	1	0.9211
									17	ENSG00000108821	COL1A1	6.693e-06	4.503	++	Not differentially expressed	93.6	15.746	1	7.244e-05
									6	ENSG00000137210	TMEM14B	6.714e-06	-4.503	--	Not differentially expressed	89.4	9.427	1	0.002138
									15	ENSG00000137767	SQOR	6.728e-06	4.502	++	Not differentially expressed	0	0.25	1	0.6171
									6	ENSG00000056972	TRAF3IP2	6.734e-06	4.502	++	Not differentially expressed	0	0.497	1	0.4808
									16	ENSG00000183196	CHST6	6.737e-06	4.502	++	Not differentially expressed	0	0.023	1	0.8798
									19	ENSG00000176401	EID2B	6.743e-06	-4.502	--	Not differentially expressed	0	0.694	1	0.4047
									17	ENSG00000120063	GNA13	6.765e-06	4.501	++	Not differentially expressed	27.5	1.379	1	0.2403
									1	ENSG00000186891	TNFRSF18	6.766e-06	-4.501	--	Not differentially expressed	0	0.194	1	0.6595
									12	ENSG00000177875	CCDC184	6.788e-06	-4.5	--	Not differentially expressed	0	0.255	1	0.6137
									3	ENSG00000177311	ZBTB38	6.8e-06	4.5	++	Not differentially expressed	93	14.379	1	0.0001495
									6	ENSG00000112592	TBP	6.842e-06	-4.499	--	Not differentially expressed	93	14.31	1	0.000155
									4	ENSG00000243449	C4orf48	6.891e-06	-4.497	--	Not differentially expressed	74.5	3.926	1	0.04754
									2	ENSG00000115368	WDR75	6.916e-06	-4.496	--	Not differentially expressed	73.7	3.797	1	0.05135
									4	ENSG00000138785	INTS12	7.007e-06	4.493	++	Not differentially expressed	94.3	17.647	1	2.659e-05
									10	ENSG00000136750	GAD2	7.023e-06	-4.493	--	Not differentially expressed	52.8	2.12	1	0.1454
									10	ENSG00000183621	ZNF438	7.023e-06	4.493	++	Not differentially expressed	89	9.122	1	0.002525
									17	ENSG00000181856	SLC2A4	7.091e-06	4.491	++	Not differentially expressed	55.1	2.228	1	0.1355
									13	ENSG00000121390	PSPC1	7.19e-06	-4.488	--	Not differentially expressed	0	0.385	1	0.5352
									2	ENSG00000214595	EML6	7.228e-06	-4.487	--	Not differentially expressed	0	0.638	1	0.4244
									11	ENSG00000109927	TECTA	7.268e-06	-4.486	--	Not differentially expressed	83.8	6.191	1	0.01284
									10	ENSG00000169813	HNRNPF	7.387e-06	4.482	++	Not differentially expressed	66.6	2.997	1	0.08343
									3	ENSG00000163681	SLMAP	7.393e-06	4.482	++	Not differentially expressed	90.6	10.63	1	0.001113
									12	ENSG00000175970	UNC119B	7.398e-06	4.482	++	Not differentially expressed	86.1	7.194	1	0.007316
									3	ENSG00000240429	LRRFIP1P1	7.414e-06	4.481	++	Not differentially expressed	46.7	1.878	1	0.1706
									20	ENSG00000092758	COL9A3	7.442e-06	-4.481	--	Not differentially expressed	94.1	16.957	1	3.823e-05
									2	ENSG00000182263	FIGN	7.507e-06	4.479	++	Not differentially expressed	76.6	4.275	1	0.03869
									1	ENSG00000134262	AP4B1	7.567e-06	-4.477	--	Not differentially expressed	93.7	15.805	1	7.021e-05
									17	ENSG00000108510	MED13	7.713e-06	4.473	++	Not differentially expressed	72.5	3.643	1	0.05631
									3	ENSG00000163931	TKT	7.724e-06	4.473	++	Not differentially expressed	80.9	5.246	1	0.02199
									7	ENSG00000105971	CAV2	7.758e-06	4.472	++	Not differentially expressed	62.1	2.638	1	0.1044
									5	ENSG00000145623	OSMR	7.772e-06	4.471	++	Not differentially expressed	83.7	6.126	1	0.01332
									X	ENSG00000090776	EFNB1	7.801e-06	4.471	++	Not differentially expressed	0	0.15	1	0.6983
									1	ENSG00000198830	HMGN2	7.844e-06	-4.469	-+	Not differentially expressed	95.4	21.601	1	3.356e-06
									10	ENSG00000204130	RUFY2	7.858e-06	-4.469	--	Not differentially expressed	92.1	12.675	1	0.0003706
									8	ENSG00000104490	NCALD	7.894e-06	-4.468	--	Not differentially expressed	0	0.032	1	0.8582
									12	ENSG00000184967	NOC4L	8.091e-06	-4.463	--	Not differentially expressed	85.1	6.725	1	0.009505
									19	ENSG00000196724	ZNF418	8.2e-06	-4.46	--	Not differentially expressed	85.8	7.029	1	0.008021
									9	ENSG00000136802	LRRC8A	8.241e-06	4.459	++	Not differentially expressed	70.4	3.373	1	0.06627
									17	ENSG00000175832	ETV4	8.283e-06	4.458	++	Not differentially expressed	66.2	2.96	1	0.08535
									9	ENSG00000177239	MAN1B1	8.288e-06	-4.458	--	Not differentially expressed	85.4	6.87	1	0.008763
									11	ENSG00000223953	C1QTNF5	8.314e-06	4.457	++	Not differentially expressed	8.5	1.093	1	0.2957
									14	ENSG00000092094	OSGEP	8.502e-06	-4.452	--	Not differentially expressed	83.1	5.93	1	0.01488
									18	ENSG00000101608	MYL12A	8.54e-06	4.451	++	Not differentially expressed	69.9	3.317	1	0.06856
									22	ENSG00000182841	RRP7BP	8.606e-06	-4.45	--	Not differentially expressed	91.9	12.33	1	0.0004456
									7	ENSG00000122679	RAMP3	8.796e-06	4.445	++	Not differentially expressed	0	0.001	1	0.9769
									17	ENSG00000161714	PLCD3	8.816e-06	4.444	++	Not differentially expressed	61.2	2.576	1	0.1085
									X	ENSG00000183943	PRKX	8.886e-06	4.443	++	Not differentially expressed	0	0.004	1	0.9468
									2	ENSG00000005448	WDR54	8.894e-06	-4.442	--	Not differentially expressed	61.1	2.573	1	0.1087
									18	ENSG00000158270	COLEC12	9.011e-06	4.44	++	Not differentially expressed	0	0.713	1	0.3984
									4	ENSG00000164111	ANXA5	9.089e-06	4.438	++	Not differentially expressed	36.3	1.57	1	0.2102
									12	ENSG00000135111	TBX3	9.199e-06	4.435	++	Not differentially expressed	0	0.816	1	0.3663
									2	ENSG00000135951	TSGA10	9.235e-06	-4.434	--	Not differentially expressed	91.1	11.223	1	0.0008077
									17	ENSG00000125430	HS3ST3B1	9.235e-06	4.434	++	Not differentially expressed	62.1	2.636	1	0.1045
									6	ENSG00000172201	ID4	9.236e-06	4.434	++	Not differentially expressed	87.5	7.98	1	0.00473
									11	ENSG00000170242	USP47	9.278e-06	4.433	++	Not differentially expressed	88.5	8.671	1	0.003233
									19	ENSG00000267855	NDUFA7	9.305e-06	-4.433	--	Not differentially expressed	82.8	5.807	1	0.01597
									9	ENSG00000148411	NACC2	9.389e-06	4.431	++	Not differentially expressed	54.3	2.187	1	0.1392
									9	ENSG00000244187	TMEM141	9.392e-06	-4.431	--	Not differentially expressed	90.8	10.842	1	0.0009921
									20	ENSG00000101438	SLC32A1	9.426e-06	-4.43	--	Not differentially expressed	42.4	1.736	1	0.1877
									7	ENSG00000129103	SUMF2	9.485e-06	-4.429	--	Not differentially expressed	92.7	13.759	1	0.0002078
									2	ENSG00000180871	CXCR2	9.567e-06	4.427	++	Not differentially expressed	0	0.009	1	0.926
									5	ENSG00000145863	GABRA6	9.821e-06	-4.421	--	Not differentially expressed	0	0.353	1	0.5526
									2	ENSG00000213337	ANKRD39	9.846e-06	-4.421	--	Not differentially expressed	56.3	2.287	1	0.1305
									19	ENSG00000116032	GRIN3B	9.9e-06	-4.419	--	Not differentially expressed	94.6	18.525	1	1.677e-05
									9	ENSG00000106780	MEGF9	9.931e-06	4.419	++	Not differentially expressed	90.4	10.418	1	0.001248
									7	ENSG00000105856	HBP1	9.955e-06	4.418	++	Not differentially expressed	0	0.005	1	0.9457
									3	ENSG00000145198	VWA5B2	9.969e-06	-4.418	--	Not differentially expressed	60.3	2.517	1	0.1127
									X	ENSG00000126016	AMOT	1e-05	4.417	++	Not differentially expressed	51	2.04	1	0.1532
									11	ENSG00000149564	ESAM	1e-05	4.417	++	Not differentially expressed	9.4	1.103	1	0.2935
									10	ENSG00000170324	FRMPD2	1.001e-05	-4.417	--	Not differentially expressed	70.7	3.411	1	0.06478
									2	ENSG00000114978	MOB1A	1.003e-05	4.416	++	Not differentially expressed	34.1	1.517	1	0.218
									22	ENSG00000099977	DDT	1.007e-05	-4.416	--	Not differentially expressed	61.5	2.6	1	0.1069
									6	ENSG00000146416	AIG1	1.013e-05	-4.414	--	Not differentially expressed	86.6	7.48	1	0.006238
									1	ENSG00000162542	TMCO4	1.038e-05	4.409	++	Not differentially expressed	0	0.061	1	0.8056
									19	ENSG00000104863	LIN7B	1.041e-05	-4.408	--	Not differentially expressed	0	0.693	1	0.4051
									1	ENSG00000057252	SOAT1	1.05e-05	4.407	++	Not differentially expressed	9.7	1.108	1	0.2926
									1	ENSG00000159352	PSMD4	1.05e-05	-4.407	--	Not differentially expressed	48	1.922	1	0.1656
									X	ENSG00000171100	MTM1	1.058e-05	4.405	++	Not differentially expressed	91.3	11.464	1	0.0007097
									1	ENSG00000162618	ADGRL4	1.062e-05	4.404	++	Not differentially expressed	0	0.235	1	0.6281
									2	ENSG00000116117	PARD3B	1.064e-05	4.404	++	Not differentially expressed	64.7	2.832	1	0.09238
									20	ENSG00000078804	TP53INP2	1.082e-05	-4.4	-+	Not differentially expressed	96.7	30.421	1	3.477e-08
									18	ENSG00000176105	YES1	1.113e-05	4.394	++	Not differentially expressed	65.6	2.911	1	0.08797
									5	ENSG00000134986	NREP	1.125e-05	-4.392	--	Not differentially expressed	0	0.01	1	0.9211
									19	ENSG00000160469	BRSK1	1.13e-05	-4.391	--	Not differentially expressed	80	5.004	1	0.02529
									1	ENSG00000137936	BCAR3	1.138e-05	4.389	++	Not differentially expressed	24.9	1.332	1	0.2485
									17	ENSG00000224877	NDUFAF8	1.139e-05	-4.389	--	Not differentially expressed	25.9	1.35	1	0.2452
									11	ENSG00000072952	MRVI1	1.154e-05	4.386	++	Not differentially expressed	58.1	2.384	1	0.1226
									3	ENSG00000283154	IQCJ-SCHIP1	1.162e-05	-4.385	--	Not differentially expressed	82.8	5.798	1	0.01605
									3	ENSG00000163820	FYCO1	1.17e-05	4.383	++	Not differentially expressed	0	0.075	1	0.7836
									19	ENSG00000105509	HAS1	1.174e-05	-4.382	--	Not differentially expressed	0	0.042	1	0.8385
									2	ENSG00000064989	CALCRL	1.193e-05	4.379	++	Not differentially expressed	87.9	8.281	1	0.004007
									14	ENSG00000053254	FOXN3	1.198e-05	4.378	++	Not differentially expressed	76.4	4.232	1	0.03967
									17	ENSG00000037042	TUBG2	1.221e-05	-4.374	--	Not differentially expressed	85.3	6.809	1	0.009072
									7	ENSG00000130226	DPP6	1.225e-05	-4.373	--	Not differentially expressed	0	0	1	0.9945
									4	ENSG00000173040	EVC2	1.233e-05	4.372	++	Not differentially expressed	74.5	3.919	1	0.04775
									17	ENSG00000108733	PEX12	1.248e-05	4.369	++	Not differentially expressed	76.9	4.324	1	0.03758
									16	ENSG00000205078	SYCE1L	1.25e-05	-4.369	--	Not differentially expressed	77.4	4.419	1	0.03554
									7	ENSG00000128563	PRKRIP1	1.25e-05	-4.369	--	Not differentially expressed	90.9	11.019	1	0.000902
									6	ENSG00000146232	NFKBIE	1.252e-05	-4.368	--	Not differentially expressed	37.9	1.612	1	0.2043
									2	ENSG00000084674	APOB	1.253e-05	4.368	++	Not differentially expressed	79.4	4.844	1	0.02774
									5	ENSG00000061455	PRDM6	1.255e-05	4.368	++	Not differentially expressed	84.6	6.49	1	0.01085
									14	ENSG00000119723	COQ6	1.258e-05	-4.367	--	Not differentially expressed	44	1.787	1	0.1813
									16	ENSG00000153786	ZDHHC7	1.258e-05	4.367	++	Not differentially expressed	90.6	10.68	1	0.001083
									5	ENSG00000183580	FBXL7	1.263e-05	4.366	++	Not differentially expressed	40.2	1.673	1	0.1959
									22	ENSG00000133460	SLC2A11	1.268e-05	-4.366	-+	Not differentially expressed	95.9	24.568	1	7.173e-07
									21	ENSG00000159212	CLIC6	1.279e-05	4.364	++	Not differentially expressed	80.7	5.17	1	0.02298
									13	ENSG00000139835	GRTP1	1.281e-05	4.363	++	Not differentially expressed	73.5	3.771	1	0.05215
									2	ENSG00000071967	CYBRD1	1.29e-05	4.362	++	Not differentially expressed	52.4	2.099	1	0.1474
									15	ENSG00000128849	CGNL1	1.34e-05	4.353	++	Not differentially expressed	0	0.814	1	0.3669
									11	ENSG00000149131	SERPING1	1.345e-05	4.353	++	Not differentially expressed	65.5	2.902	1	0.08847
									1	ENSG00000142973	CYP4B1	1.35e-05	4.352	++	Not differentially expressed	86.6	7.459	1	0.006312
									16	ENSG00000102900	NUP93	1.355e-05	-4.351	--	Not differentially expressed	75	3.999	1	0.04554
									14	ENSG00000092208	GEMIN2	1.363e-05	-4.35	-+	Not differentially expressed	96.7	29.993	1	4.336e-08
									10	ENSG00000108175	ZMIZ1	1.364e-05	4.35	++	Not differentially expressed	56.6	2.305	1	0.1289
									3	ENSG00000091986	CCDC80	1.367e-05	4.349	++	Not differentially expressed	84.9	6.617	1	0.0101
									7	ENSG00000157778	PSMG3	1.38e-05	-4.347	--	Not differentially expressed	12.6	1.144	1	0.2848
									15	ENSG00000140262	TCF12	1.386e-05	4.346	++	Not differentially expressed	0	0.073	1	0.7876
									1	ENSG00000188257	PLA2G2A	1.422e-05	4.34	0	Not differentially expressed	94.7	18.721	1	1.513e-05
									16	ENSG00000140688	C16orf58	1.431e-05	-4.339	--	Not differentially expressed	44.8	1.812	1	0.1783
									10	ENSG00000138172	CALHM2	1.45e-05	4.336	++	Not differentially expressed	59	2.438	1	0.1184
									3	ENSG00000243422	RPL23AP49	1.465e-05	-4.334	--	Not differentially expressed	59.3	2.456	1	0.1171
									9	ENSG00000168795	ZBTB5	1.48e-05	4.332	++	Not differentially expressed	0	0.011	1	0.917
									7	ENSG00000205356	TECPR1	1.482e-05	-4.331	--	Not differentially expressed	0	0.27	1	0.6036
									2	ENSG00000178752	ERFE	1.51e-05	-4.327	--	Not differentially expressed	0	0.827	1	0.3632
									12	ENSG00000111344	RASAL1	1.521e-05	-4.326	--	Not differentially expressed	82.7	5.776	1	0.01624
									19	ENSG00000105419	MEIS3	1.535e-05	-4.324	--	Not differentially expressed	0	0.043	1	0.8349
									17	ENSG00000197879	MYO1C	1.541e-05	4.323	++	Not differentially expressed	27.6	1.381	1	0.2399
									2	ENSG00000177917	ARL6IP6	1.55e-05	4.321	++	Not differentially expressed	0	0.001	1	0.9747
									10	ENSG00000148426	PROSER2	1.558e-05	4.32	++	Not differentially expressed	0	0.38	1	0.5375
									14	ENSG00000184304	PRKD1	1.579e-05	4.317	++	Not differentially expressed	91.6	11.844	1	0.0005784
									6	ENSG00000197081	IGF2R	1.582e-05	4.317	++	Not differentially expressed	0	0.563	1	0.4529
									11	ENSG00000170290	SLN	1.586e-05	-4.316	--	Not differentially expressed	81.2	5.316	1	0.02113
									11	ENSG00000167771	RCOR2	1.604e-05	-4.314	--	Not differentially expressed	84.7	6.526	1	0.01063
									7	ENSG00000171130	ATP6V0E2	1.626e-05	-4.311	--	Not differentially expressed	68.7	3.196	1	0.07381
									12	ENSG00000175215	CTDSP2	1.628e-05	4.311	++	Not differentially expressed	0	0.683	1	0.4084
									12	ENSG00000067182	TNFRSF1A	1.63e-05	4.31	++	Not differentially expressed	0	0.858	1	0.3542
									19	ENSG00000186010	NDUFA13	1.637e-05	-4.309	--	Not differentially expressed	77.4	4.418	1	0.03557
									15	ENSG00000259315	ACTG1P17	1.643e-05	-4.309	-+	Not differentially expressed	96.8	31.216	1	2.309e-08
									1	ENSG00000134247	PTGFRN	1.644e-05	-4.309	--	Not differentially expressed	0	0.004	1	0.9479
									12	ENSG00000123268	ATF1	1.646e-05	4.308	++	Not differentially expressed	81.4	5.381	1	0.02035
									18	ENSG00000101546	RBFA	1.647e-05	-4.308	--	Not differentially expressed	91.4	11.646	1	0.0006433
									16	ENSG00000162104	ADCY9	1.65e-05	4.308	++	Not differentially expressed	1.2	1.013	1	0.3143
									12	ENSG00000174243	DDX23	1.671e-05	4.305	++	Not differentially expressed	0	0.395	1	0.5297
									20	ENSG00000064655	EYA2	1.68e-05	4.304	++	Not differentially expressed	71.3	3.482	1	0.06203
									1	ENSG00000187800	PEAR1	1.701e-05	4.301	++	Not differentially expressed	15.8	1.187	1	0.2759
									1	ENSG00000060642	PIGV	1.705e-05	4.3	++	Not differentially expressed	72.3	3.616	1	0.05722
									8	ENSG00000178209	PLEC	1.71e-05	4.3	++	Not differentially expressed	7.6	1.082	1	0.2981
									X	ENSG00000131080	EDA2R	1.713e-05	4.299	++	Not differentially expressed	0	0.034	1	0.8547
									8	ENSG00000104219	ZDHHC2	1.721e-05	4.298	++	Not differentially expressed	89	9.099	1	0.002557
									21	ENSG00000156299	TIAM1	1.725e-05	-4.298	--	Not differentially expressed	48.3	1.934	1	0.1643
									17	ENSG00000167862	MRPL58	1.726e-05	-4.298	--	Not differentially expressed	82.6	5.745	1	0.01654
									7	ENSG00000078319	PMS2P1	1.73e-05	-4.297	--	Not differentially expressed	77.8	4.508	1	0.03374
									X	ENSG00000175556	LONRF3	1.774e-05	4.292	++	Not differentially expressed	82.8	5.829	1	0.01577
									1	ENSG00000130770	ATP5IF1	1.777e-05	-4.291	--	Not differentially expressed	30.6	1.441	1	0.2299
									21	ENSG00000243927	MRPS6	1.79e-05	4.29	++	Not differentially expressed	90	9.986	1	0.001577
									1	ENSG00000117226	GBP3	1.796e-05	4.289	++	Not differentially expressed	0	0.075	1	0.784
									1	ENSG00000162413	KLHL21	1.803e-05	4.288	++	Not differentially expressed	69.4	3.27	1	0.07056
									4	ENSG00000109171	SLAIN2	1.821e-05	4.286	++	Not differentially expressed	87.5	8.025	1	0.004614
									1	ENSG00000189266	PNRC2	1.821e-05	4.286	++	Not differentially expressed	81.2	5.314	1	0.02116
									1	ENSG00000198754	OXCT2	1.823e-05	-4.286	--	Not differentially expressed	87.7	8.116	1	0.004388
									1	ENSG00000254726	MEX3A	1.824e-05	4.285	++	Not differentially expressed	38.8	1.633	1	0.2013
									3	ENSG00000114841	DNAH1	1.836e-05	-4.284	-+	Not differentially expressed	94.7	18.733	1	1.503e-05
									22	ENSG00000100387	RBX1	1.839e-05	-4.284	--	Not differentially expressed	77.5	4.451	1	0.03489
									12	ENSG00000134531	EMP1	1.85e-05	4.282	++	Not differentially expressed	57.6	2.359	1	0.1246
									8	ENSG00000214050	FBXO16	1.872e-05	-4.28	--	Not differentially expressed	77.5	4.454	1	0.03482
									1	ENSG00000135749	PCNX2	1.873e-05	-4.279	--	Not differentially expressed	62	2.629	1	0.1049
									21	ENSG00000154727	GABPA	1.885e-05	4.278	++	Not differentially expressed	40.8	1.69	1	0.1937
									4	ENSG00000109501	WFS1	1.889e-05	4.278	++	Not differentially expressed	83.5	6.078	1	0.01369
									7	ENSG00000106128	GHRHR	1.896e-05	4.277	++	Not differentially expressed	17.2	1.208	1	0.2718
									20	ENSG00000197496	SLC2A10	1.908e-05	4.275	++	Not differentially expressed	71	3.449	1	0.06328
									2	ENSG00000138095	LRPPRC	1.914e-05	-4.275	--	Not differentially expressed	66.1	2.952	1	0.08577
									12	ENSG00000057294	PKP2	1.915e-05	4.275	++	Not differentially expressed	93.6	15.552	1	8.027e-05
									3	ENSG00000114023	FAM162A	1.915e-05	-4.275	--	Not differentially expressed	0	0.917	1	0.3382
									17	ENSG00000154957	ZNF18	1.928e-05	-4.273	--	Not differentially expressed	67.3	3.059	1	0.08031
									7	ENSG00000075223	SEMA3C	1.934e-05	4.272	++	Not differentially expressed	80.1	5.014	1	0.02514
									7	ENSG00000157240	FZD1	1.948e-05	4.271	++	Not differentially expressed	89.7	9.694	1	0.001849
									9	ENSG00000086062	B4GALT1	1.953e-05	4.27	++	Not differentially expressed	0	0.028	1	0.867
									6	ENSG00000137216	TMEM63B	1.954e-05	-4.27	--	Not differentially expressed	88.6	8.772	1	0.003059
									16	ENSG00000172831	CES2	1.956e-05	-4.27	--	Not differentially expressed	94.2	17.23	1	3.311e-05
									7	ENSG00000179562	GCC1	1.96e-05	4.269	++	Not differentially expressed	85.8	7.023	1	0.008045
									19	ENSG00000130520	LSM4	1.968e-05	-4.268	--	Not differentially expressed	67.1	3.04	1	0.08125
									2	ENSG00000055044	NOP58	1.984e-05	-4.267	--	Not differentially expressed	88.1	8.417	1	0.003717
									11	ENSG00000151702	FLI1	1.987e-05	4.266	++	Not differentially expressed	0	0.011	1	0.918
									12	ENSG00000126746	ZNF384	2.002e-05	4.265	++	Not differentially expressed	67	3.028	1	0.08186
									16	ENSG00000167264	DUS2	2.007e-05	-4.264	--	Not differentially expressed	83.1	5.907	1	0.01508
									6	ENSG00000130368	MAS1	2.028e-05	-4.262	--	Not differentially expressed	0	0.24	1	0.6245
									10	ENSG00000122367	LDB3	2.034e-05	-4.261	-+	Not differentially expressed	95.1	20.213	1	6.929e-06
									9	ENSG00000167114	SLC27A4	2.036e-05	-4.261	--	Not differentially expressed	40.7	1.687	1	0.194
									19	ENSG00000167378	IRGQ	2.038e-05	-4.261	--	Not differentially expressed	0	0.051	1	0.8208
									11	ENSG00000150687	PRSS23	2.057e-05	4.259	++	Not differentially expressed	91.1	11.234	1	0.0008032
									14	ENSG00000100908	EMC9	2.069e-05	-4.257	--	Not differentially expressed	85.6	6.938	1	0.00844
									1	ENSG00000174842	GLMN	2.117e-05	-4.252	--	Not differentially expressed	0	0.633	1	0.4261
									11	ENSG00000173227	SYT12	2.124e-05	-4.251	--	Not differentially expressed	0	0.328	1	0.567
									1	ENSG00000134371	CDC73	2.127e-05	4.251	++	Not differentially expressed	86.1	7.206	1	0.007267
									10	ENSG00000148488	ST8SIA6	2.134e-05	4.25	++	Not differentially expressed	0	0.21	1	0.6465
									7	ENSG00000067601	PMS2P4	2.141e-05	-4.25	--	Not differentially expressed	69.8	3.315	1	0.06866
									9	ENSG00000106852	LHX6	2.146e-05	-4.249	--	Not differentially expressed	0	0.802	1	0.3706
									9	ENSG00000148175	STOM	2.16e-05	4.248	++	Not differentially expressed	62	2.631	1	0.1048
									4	ENSG00000189157	FAM47E	2.162e-05	-4.247	--	Not differentially expressed	92.8	13.913	1	0.0001915
									19	ENSG00000104835	SARS2	2.164e-05	-4.247	--	Not differentially expressed	86.8	7.588	1	0.005875
									17	ENSG00000168259	DNAJC7	2.194e-05	-4.244	--	Not differentially expressed	75.3	4.049	1	0.0442
									3	ENSG00000163430	FSTL1	2.228e-05	4.241	++	Not differentially expressed	92	12.458	1	0.0004162
									5	ENSG00000174132	FAM174A	2.245e-05	-4.239	--	Not differentially expressed	0	0.373	1	0.5412
									12	ENSG00000123096	SSPN	2.256e-05	4.238	++	Not differentially expressed	62.6	2.672	1	0.1021
									X	ENSG00000133142	TCEAL4	2.266e-05	-4.237	--	Not differentially expressed	90.9	11.033	1	0.0008948
									10	ENSG00000204147	ASAH2B	2.272e-05	-4.236	--	Not differentially expressed	0	0.03	1	0.8623
									20	ENSG00000101276	SLC52A3	2.291e-05	4.234	++	Not differentially expressed	0	0.005	1	0.9426
									4	ENSG00000164039	BDH2	2.307e-05	4.233	++	Not differentially expressed	84.2	6.341	1	0.01179
									X	ENSG00000186787	SPIN2B	2.307e-05	-4.233	--	Not differentially expressed	56.1	2.277	1	0.1313
									7	ENSG00000164600	NEUROD6	2.308e-05	-4.233	--	Not differentially expressed	0	0.035	1	0.8524
									19	ENSG00000267673	FDX2	2.325e-05	-4.231	--	Not differentially expressed	33.6	1.506	1	0.2198
									19	ENSG00000260001	TGFBR3L	2.338e-05	-4.23	--	Not differentially expressed	46.6	1.873	1	0.1712
									2	ENSG00000152082	MZT2B	2.352e-05	-4.229	--	Not differentially expressed	0	0.765	1	0.3817
									1	ENSG00000257315	ZBED6	2.363e-05	4.227	++	Not differentially expressed	36	1.562	1	0.2114
									22	ENSG00000099901	RANBP1	2.375e-05	-4.226	--	Not differentially expressed	48.1	1.926	1	0.1652
									17	ENSG00000141736	ERBB2	2.385e-05	4.225	++	Not differentially expressed	0	0.585	1	0.4443
									2	ENSG00000115607	IL18RAP	2.388e-05	4.225	++	Not differentially expressed	81.3	5.338	1	0.02086
									10	ENSG00000107815	TWNK	2.388e-05	4.225	++	Not differentially expressed	84.9	6.627	1	0.01004
									1	ENSG00000162692	VCAM1	2.388e-05	4.225	++	Not differentially expressed	81.9	5.538	1	0.01861
									18	ENSG00000154856	APCDD1	2.389e-05	4.225	++	Not differentially expressed	78.6	4.664	1	0.03079
									6	ENSG00000111859	NEDD9	2.408e-05	4.223	++	Not differentially expressed	0	0.739	1	0.39
									2	ENSG00000144476	ACKR3	2.415e-05	4.223	++	Not differentially expressed	87.9	8.245	1	0.004087
									1	ENSG00000121766	ZCCHC17	2.432e-05	-4.221	--	Not differentially expressed	62.6	2.671	1	0.1022
									8	ENSG00000104447	TRPS1	2.445e-05	4.22	++	Not differentially expressed	77.1	4.364	1	0.03671
									3	ENSG00000173905	GOLIM4	2.468e-05	4.218	++	Not differentially expressed	76	4.165	1	0.04126
									11	ENSG00000109906	ZBTB16	2.468e-05	4.218	++	Not differentially expressed	72	3.572	1	0.05874
									22	ENSG00000186951	PPARA	2.471e-05	4.217	++	Not differentially expressed	0	0.003	1	0.9561
									5	ENSG00000038427	VCAN	2.479e-05	4.217	++	Not differentially expressed	54.8	2.214	1	0.1367
									20	ENSG00000232838	PET117	2.489e-05	-4.216	--	Not differentially expressed	0	0.185	1	0.6671
									16	ENSG00000174938	SEZ6L2	2.498e-05	-4.215	--	Not differentially expressed	0	0.098	1	0.7548
									3	ENSG00000091317	CMTM6	2.515e-05	4.213	++	Not differentially expressed	0	0.813	1	0.3673
									19	ENSG00000105655	ISYNA1	2.523e-05	4.213	++	Not differentially expressed	0	0.807	1	0.369
									17	ENSG00000176170	SPHK1	2.527e-05	4.212	++	Not differentially expressed	86.1	7.19	1	0.00733
									17	ENSG00000108622	ICAM2	2.534e-05	4.212	++	Not differentially expressed	0	0.019	1	0.8894
									2	ENSG00000115590	IL1R2	2.551e-05	4.21	++	Not differentially expressed	63.6	2.746	1	0.0975
									12	ENSG00000240370	RPL13P5	2.567e-05	4.209	++	Not differentially expressed	81.7	5.461	1	0.01945
									X	ENSG00000147065	MSN	2.578e-05	4.208	++	Not differentially expressed	0	0.879	1	0.3484
									2	ENSG00000151360	ALLC	2.584e-05	4.207	+-	Not differentially expressed	94.9	19.439	1	1.038e-05
									12	ENSG00000089094	KDM2B	2.587e-05	-4.207	--	Not differentially expressed	93.5	15.328	1	9.038e-05
									10	ENSG00000130643	CALY	2.597e-05	-4.206	--	Not differentially expressed	0	0.24	1	0.6241
									3	ENSG00000179348	GATA2	2.599e-05	4.206	++	Not differentially expressed	0	0.07	1	0.7909
									6	ENSG00000124785	NRN1	2.611e-05	-4.205	--	Not differentially expressed	0	0.003	1	0.9565
									6	ENSG00000111817	DSE	2.616e-05	4.205	++	Not differentially expressed	68.1	3.136	1	0.07659
									22	ENSG00000185022	MAFF	2.625e-05	4.204	++	Not differentially expressed	0	0.036	1	0.849
									3	ENSG00000174776	WDR49	2.628e-05	4.204	++	Not differentially expressed	0	0.036	1	0.8496
									4	ENSG00000121897	LIAS	2.655e-05	-4.201	-+	Not differentially expressed	95	19.829	1	8.469e-06
									11	ENSG00000183801	OLFML1	2.661e-05	4.201	++	Not differentially expressed	0	0.881	1	0.3478
									1	ENSG00000162373	BEND5	2.666e-05	-4.2	--	Not differentially expressed	75.1	4.019	1	0.045
									1	ENSG00000162490	DRAXIN	2.668e-05	4.2	++	Not differentially expressed	0	0.423	1	0.5153
									19	ENSG00000127445	PIN1	2.676e-05	-4.199	--	Not differentially expressed	0	0.661	1	0.4164
									19	ENSG00000105696	TMEM59L	2.717e-05	-4.196	--	Not differentially expressed	0	0.098	1	0.7538
									12	ENSG00000076067	RBMS2	2.736e-05	4.194	++	Not differentially expressed	12.6	1.145	1	0.2847
									5	ENSG00000152620	NADK2	2.749e-05	4.193	++	Not differentially expressed	89.5	9.508	1	0.002046
									15	ENSG00000180229	HERC2P3	2.752e-05	4.193	++	Not differentially expressed	0	0.086	1	0.7697
									13	ENSG00000180440	SERTM1	2.767e-05	-4.192	--	Not differentially expressed	0	0.365	1	0.5459
									X	ENSG00000233585	AC231533.2	2.773e-05	-4.191	-+	Not differentially expressed	95.5	22.398	1	2.216e-06
									16	ENSG00000159593	NAE1	2.778e-05	-4.191	--	Not differentially expressed	87.1	7.735	1	0.005416
									1	ENSG00000170385	SLC30A1	2.788e-05	4.19	++	Not differentially expressed	77	4.346	1	0.0371
									12	ENSG00000170545	SMAGP	2.791e-05	4.19	++	Not differentially expressed	80.1	5.015	1	0.02513
									1	ENSG00000000938	FGR	2.794e-05	4.19	++	Not differentially expressed	0	0.074	1	0.7855
									7	ENSG00000003147	ICA1	2.804e-05	-4.189	--	Not differentially expressed	0	0.006	1	0.9385
									14	ENSG00000126785	RHOJ	2.804e-05	4.189	++	Not differentially expressed	78.5	4.648	1	0.03109
									6	ENSG00000204052	LRRC73	2.811e-05	-4.188	--	Not differentially expressed	0	0	1	0.9859
									17	ENSG00000182557	SPNS3	2.827e-05	-4.187	--	Not differentially expressed	93.6	15.714	1	7.366e-05
									1	ENSG00000117519	CNN3	2.83e-05	4.187	++	Not differentially expressed	64	2.777	1	0.09566
									2	ENSG00000171951	SCG2	2.834e-05	-4.186	--	Not differentially expressed	0	0.079	1	0.7783
									16	ENSG00000242173	ARHGDIG	2.846e-05	-4.185	--	Not differentially expressed	0	0.069	1	0.7934
									1	ENSG00000188060	RAB42	2.847e-05	4.185	++	Not differentially expressed	0	0.569	1	0.4508
									7	ENSG00000122584	NXPH1	2.849e-05	-4.185	--	Not differentially expressed	0	0.413	1	0.5206
									9	ENSG00000130948	HSD17B3	2.851e-05	-4.185	--	Not differentially expressed	93.7	15.92	1	6.608e-05
									7	ENSG00000133574	GIMAP4	2.851e-05	4.185	++	Not differentially expressed	0	0.571	1	0.45
									22	ENSG00000177096	PHETA2	2.863e-05	4.184	++	Not differentially expressed	64.6	2.823	1	0.0929
									10	ENSG00000108219	TSPAN14	2.87e-05	4.184	++	Not differentially expressed	56.5	2.301	1	0.1293
									1	ENSG00000117091	CD48	2.878e-05	4.183	++	Not differentially expressed	0	0.006	1	0.9358
									10	ENSG00000166272	WBP1L	2.881e-05	4.183	++	Not differentially expressed	69.8	3.315	1	0.06865
									2	ENSG00000163083	INHBB	2.899e-05	4.181	++	Not differentially expressed	2.5	1.026	1	0.3111
									6	ENSG00000120279	MYCT1	2.901e-05	4.181	++	Not differentially expressed	0	0.389	1	0.5328
									13	ENSG00000102755	FLT1	2.926e-05	4.179	++	Not differentially expressed	0	0.069	1	0.7935
									3	ENSG00000075914	EXOSC7	2.927e-05	-4.179	--	Not differentially expressed	0	0.339	1	0.5602
									1	ENSG00000184371	CSF1	2.941e-05	4.178	++	Not differentially expressed	0	0.115	1	0.7344
									2	ENSG00000115474	KCNJ13	2.948e-05	4.177	++	Not differentially expressed	84.5	6.437	1	0.01118
									8	ENSG00000275074	NUDT18	2.967e-05	-4.176	--	Not differentially expressed	37.4	1.597	1	0.2064
									22	ENSG00000100342	APOL1	2.971e-05	4.176	++	Not differentially expressed	0	0.007	1	0.9319
									16	ENSG00000238098	ABCA17P	2.976e-05	-4.175	-+	Not differentially expressed	94.9	19.501	1	1.005e-05
									12	ENSG00000261308	FIGNL2	2.98e-05	-4.175	--	Not differentially expressed	69.4	3.266	1	0.07075
									1	ENSG00000182118	FAM89A	2.984e-05	4.175	++	Not differentially expressed	82.7	5.772	1	0.01628
									11	ENSG00000110107	PRPF19	3.037e-05	-4.171	--	Not differentially expressed	20.4	1.256	1	0.2624
									11	ENSG00000026508	CD44	3.054e-05	4.169	++	Not differentially expressed	17.3	1.208	1	0.2716
									1	ENSG00000142606	MMEL1	3.06e-05	4.169	++	Not differentially expressed	0	0.508	1	0.476
									17	ENSG00000231645	KRT17P6	3.091e-05	-4.167	--	Not differentially expressed	81.6	5.437	1	0.01972
									1	ENSG00000135821	GLUL	3.124e-05	4.164	+-	Not differentially expressed	94.5	18.307	1	1.88e-05
									1	ENSG00000256029	SNHG28	3.134e-05	-4.164	--	Not differentially expressed	91.9	12.288	1	0.000456
									19	ENSG00000183019	MCEMP1	3.157e-05	4.162	++	Not differentially expressed	53.2	2.135	1	0.144
									9	ENSG00000122705	CLTA	3.166e-05	-4.161	--	Not differentially expressed	68.9	3.218	1	0.07282
									12	ENSG00000151491	EPS8	3.187e-05	4.16	++	Not differentially expressed	19.4	1.24	1	0.2654
									16	ENSG00000168807	SNTB2	3.189e-05	4.16	+-	Not differentially expressed	94.6	18.439	1	1.754e-05
									19	ENSG00000177464	GPR4	3.192e-05	4.159	++	Not differentially expressed	2.2	1.023	1	0.3119
									17	ENSG00000128482	RNF112	3.23e-05	-4.157	--	Not differentially expressed	0	0.238	1	0.6256
									1	ENSG00000143570	SLC39A1	3.233e-05	4.156	++	Not differentially expressed	30.3	1.435	1	0.2309
									5	ENSG00000198624	CCDC69	3.251e-05	4.155	++	Not differentially expressed	0	0.319	1	0.5719
									4	ENSG00000072840	EVC	3.27e-05	4.154	++	Not differentially expressed	83.8	6.159	1	0.01307
									X	ENSG00000134597	RBMX2	3.284e-05	-4.153	--	Not differentially expressed	84.4	6.398	1	0.01142
									16	ENSG00000103042	SLC38A7	3.287e-05	-4.153	--	Not differentially expressed	0	0.708	1	0.4003
									2	ENSG00000173960	UBXN2A	3.29e-05	4.152	++	Not differentially expressed	0	0.316	1	0.574
									3	ENSG00000088727	KIF9	3.321e-05	-4.15	--	Not differentially expressed	72.3	3.61	1	0.05742
									10	ENSG00000175029	CTBP2	3.322e-05	4.15	++	Not differentially expressed	0	0.497	1	0.4808
									1	ENSG00000135824	RGS8	3.335e-05	-4.149	--	Not differentially expressed	75	4.003	1	0.04541
									5	ENSG00000285868	AC008676.3	3.348e-05	-4.148	-+	Not differentially expressed	95.6	22.957	1	1.656e-06
									21	ENSG00000154723	ATP5PF	3.38e-05	-4.146	--	Not differentially expressed	75.8	4.124	1	0.04227
									13	ENSG00000102580	DNAJC3	3.393e-05	4.145	++	Not differentially expressed	93.1	14.434	1	0.0001451
									20	ENSG00000101213	PTK6	3.397e-05	-4.145	-+	Not differentially expressed	97.7	43.269	1	4.771e-11
									20	ENSG00000101199	ARFGAP1	3.42e-05	-4.144	--	Not differentially expressed	90.2	10.219	1	0.00139
									10	ENSG00000150093	ITGB1	3.431e-05	4.143	++	Not differentially expressed	0	0.096	1	0.7571
									5	ENSG00000164237	CMBL	3.46e-05	4.141	++	Not differentially expressed	90.6	10.656	1	0.001097
									5	ENSG00000073578	SDHA	3.466e-05	-4.14	--	Not differentially expressed	81.8	5.498	1	0.01904
									2	ENSG00000144043	TEX261	3.519e-05	4.137	++	Not differentially expressed	0	0.201	1	0.6536
									20	ENSG00000125534	PPDPF	3.543e-05	-4.135	-+	Not differentially expressed	94.7	18.732	1	1.505e-05
									5	ENSG00000169271	HSPB3	3.559e-05	-4.134	--	Not differentially expressed	73.6	3.791	1	0.05151
									10	ENSG00000196139	AKR1C3	3.563e-05	4.134	++	Not differentially expressed	0	0.518	1	0.4716
									14	ENSG00000185347	TEDC1	3.57e-05	-4.134	--	Not differentially expressed	88.9	9.007	1	0.00269
									1	ENSG00000168653	NDUFS5	3.591e-05	-4.132	--	Not differentially expressed	0	0.875	1	0.3497
									11	ENSG00000254445	HSPB2-C11orf52	3.607e-05	4.131	++	Not differentially expressed	87.7	8.107	1	0.004409
									17	ENSG00000174231	PRPF8	3.635e-05	-4.13	--	Not differentially expressed	50.9	2.036	1	0.1536
									8	ENSG00000171428	NAT1	3.635e-05	4.13	++	Not differentially expressed	62.5	2.664	1	0.1026
									13	ENSG00000136099	PCDH8	3.651e-05	-4.129	--	Not differentially expressed	0	0.012	1	0.9113
									X	ENSG00000134590	RTL8C	3.667e-05	-4.128	--	Not differentially expressed	66.7	3.003	1	0.08311
									4	ENSG00000154553	PDLIM3	3.676e-05	4.127	++	Not differentially expressed	0	0.478	1	0.4893
									4	ENSG00000188517	COL25A1	3.695e-05	-4.126	--	Not differentially expressed	49.4	1.975	1	0.1599
									10	ENSG00000130649	CYP2E1	3.701e-05	-4.125	--	Not differentially expressed	0	0.511	1	0.4745
									14	ENSG00000092201	SUPT16H	3.788e-05	-4.12	--	Not differentially expressed	71.3	3.487	1	0.06185
									2	ENSG00000068697	LAPTM4A	3.79e-05	4.12	++	Not differentially expressed	87.3	7.876	1	0.005011
									3	ENSG00000078070	MCCC1	3.792e-05	-4.12	--	Not differentially expressed	92.3	13.001	1	0.0003113
									11	ENSG00000148985	PGAP2	3.823e-05	-4.118	--	Not differentially expressed	91.4	11.609	1	0.0006564
									5	ENSG00000131435	PDLIM4	3.823e-05	4.118	++	Not differentially expressed	31.1	1.452	1	0.2282
									16	ENSG00000102935	ZNF423	3.827e-05	4.118	++	Not differentially expressed	60.6	2.539	1	0.1111
									18	ENSG00000134443	GRP	3.829e-05	-4.118	--	Not differentially expressed	70.7	3.415	1	0.06462
									19	ENSG00000186020	ZNF529	3.833e-05	-4.117	--	Not differentially expressed	81.4	5.381	1	0.02036
									10	ENSG00000107736	CDH23	3.855e-05	4.116	++	Not differentially expressed	0	0.687	1	0.4073
									X	ENSG00000174460	ZCCHC12	3.858e-05	-4.116	--	Not differentially expressed	0	0.098	1	0.7537
									14	ENSG00000139990	DCAF5	3.877e-05	4.115	++	Not differentially expressed	85.1	6.733	1	0.009465
									16	ENSG00000103254	FAM173A	3.889e-05	-4.114	--	Not differentially expressed	0.5	1.005	1	0.316
									5	ENSG00000120129	DUSP1	3.905e-05	4.113	++	Not differentially expressed	56.1	2.276	1	0.1314
									19	ENSG00000160007	ARHGAP35	3.912e-05	4.113	++	Not differentially expressed	92.2	12.79	1	0.0003485
									15	ENSG00000058335	RASGRF1	3.916e-05	-4.112	--	Not differentially expressed	67.5	3.081	1	0.07921
									16	ENSG00000156873	PHKG2	3.956e-05	-4.11	--	Not differentially expressed	81.3	5.353	1	0.02069
									1	ENSG00000143748	NVL	3.965e-05	-4.109	-+	Not differentially expressed	94.5	18.096	1	2.1e-05
									2	ENSG00000115904	SOS1	3.984e-05	4.108	++	Not differentially expressed	92.5	13.324	1	0.000262
									X	ENSG00000198932	GPRASP1	4.001e-05	-4.107	--	Not differentially expressed	0	0	1	0.9956
									3	ENSG00000072858	SIDT1	4.002e-05	-4.107	--	Not differentially expressed	0	0.25	1	0.6169
									14	ENSG00000119707	RBM25	4.024e-05	-4.106	--	Not differentially expressed	0	0.824	1	0.3639
									12	ENSG00000047617	ANO2	4.027e-05	4.106	++	Not differentially expressed	0	0.041	1	0.8404
									18	ENSG00000101542	CDH20	4.051e-05	4.105	++	Not differentially expressed	0	0.178	1	0.6733
									X	ENSG00000001497	LAS1L	4.054e-05	-4.104	-+	Not differentially expressed	95.5	22.056	1	2.649e-06
									4	ENSG00000153012	LGI2	4.081e-05	-4.103	--	Not differentially expressed	0	0.839	1	0.3596
									5	ENSG00000164332	UBLCP1	4.094e-05	-4.102	--	Not differentially expressed	0	0.181	1	0.6705
									11	ENSG00000185627	PSMD13	4.099e-05	-4.102	--	Not differentially expressed	62.7	2.682	1	0.1015
									9	ENSG00000164978	NUDT2	4.103e-05	-4.102	--	Not differentially expressed	78.8	4.712	1	0.02996
									11	ENSG00000186104	CYP2R1	4.166e-05	-4.098	--	Not differentially expressed	77.4	4.433	1	0.03526
									12	ENSG00000186081	KRT5	4.176e-05	-4.098	--	Not differentially expressed	20.8	1.262	1	0.2613
									2	ENSG00000171551	ECEL1	4.192e-05	4.097	+-	Not differentially expressed	96.4	27.717	1	1.404e-07
									1	ENSG00000160097	FNDC5	4.197e-05	-4.096	--	Not differentially expressed	73.8	3.814	1	0.05083
									X	ENSG00000215301	DDX3X	4.216e-05	4.095	++	Not differentially expressed	91.3	11.431	1	0.0007224
									1	ENSG00000117592	PRDX6	4.245e-05	4.094	++	Not differentially expressed	76.5	4.262	1	0.03898
									9	ENSG00000158122	PRXL2C	4.259e-05	4.093	++	Not differentially expressed	56.8	2.314	1	0.1282
									21	ENSG00000183036	PCP4	4.281e-05	-4.092	--	Not differentially expressed	70.9	3.441	1	0.0636
									1	ENSG00000213064	SFT2D2	4.309e-05	4.09	++	Not differentially expressed	15.7	1.186	1	0.2762
									1	ENSG00000184677	ZBTB40	4.311e-05	4.09	++	Not differentially expressed	0	0.344	1	0.5575
									2	ENSG00000144199	FAHD2B	4.331e-05	-4.089	--	Not differentially expressed	91.3	11.533	1	0.0006839
									5	ENSG00000113649	TCERG1	4.336e-05	-4.089	--	Not differentially expressed	0	0.17	1	0.6802
									22	ENSG00000206140	TMEM191C	4.339e-05	-4.089	--	Not differentially expressed	71.6	3.524	1	0.06048
									14	ENSG00000092098	RNF31	4.367e-05	-4.087	--	Not differentially expressed	87.4	7.915	1	0.004904
									7	ENSG00000106133	NSUN5P2	4.386e-05	-4.086	--	Not differentially expressed	90.6	10.605	1	0.001128
									22	ENSG00000128294	TPST2	4.407e-05	4.085	++	Not differentially expressed	65.5	2.9	1	0.08858
									11	ENSG00000196954	CASP4	4.437e-05	4.083	++	Not differentially expressed	0	0.162	1	0.6874
									18	ENSG00000101782	RIOK3	4.525e-05	-4.079	--	Not differentially expressed	88.8	8.905	1	0.002844
									X	ENSG00000133124	IRS4	4.549e-05	4.078	++	Not differentially expressed	78.2	4.586	1	0.03224
									X	ENSG00000184216	IRAK1	4.602e-05	4.075	++	Not differentially expressed	78.3	4.616	1	0.03168
									18	ENSG00000197971	MBP	4.61e-05	-4.075	-+	Not differentially expressed	97	33.157	1	8.501e-09
									20	ENSG00000132669	RIN2	4.651e-05	4.073	++	Not differentially expressed	0	0.339	1	0.5606
									19	ENSG00000131116	ZNF428	4.669e-05	-4.072	--	Not differentially expressed	0	0.68	1	0.4095
									4	ENSG00000145248	SLC10A4	4.674e-05	-4.071	--	Not differentially expressed	0	0.655	1	0.4185
									11	ENSG00000173992	CCS	4.702e-05	-4.07	--	Not differentially expressed	91.9	12.281	1	0.0004577
									5	ENSG00000250722	SELENOP	4.708e-05	4.07	++	Not differentially expressed	0	0.891	1	0.3451
									1	ENSG00000197956	S100A6	4.764e-05	4.067	++	Not differentially expressed	74.6	3.933	1	0.04736
									2	ENSG00000138036	DYNC2LI1	4.769e-05	-4.067	--	Not differentially expressed	0	0.459	1	0.498
									4	ENSG00000163623	NKX6-1	4.786e-05	4.066	++	Not differentially expressed	0	0.052	1	0.8194
									7	ENSG00000106013	ANKRD7	4.788e-05	-4.066	--	Not differentially expressed	0	0.55	1	0.4582
									21	ENSG00000157554	ERG	4.801e-05	4.065	++	Not differentially expressed	60	2.499	1	0.1139
									16	ENSG00000162006	MSLNL	4.806e-05	-4.065	--	Not differentially expressed	89.2	9.252	1	0.002352
									12	ENSG00000179912	R3HDM2	4.817e-05	-4.064	--	Not differentially expressed	34.6	1.53	1	0.2161
									1	ENSG00000135766	EGLN1	4.846e-05	4.063	+-	Not differentially expressed	94.4	17.919	1	2.305e-05
									1	ENSG00000162889	MAPKAPK2	4.907e-05	4.06	++	Not differentially expressed	0	0.422	1	0.5157
									21	ENSG00000154734	ADAMTS1	4.926e-05	4.059	++	Not differentially expressed	0	0.017	1	0.8953
									10	ENSG00000107796	ACTA2	4.93e-05	4.059	++	Not differentially expressed	89	9.105	1	0.002549
									2	ENSG00000138356	AOX1	4.952e-05	4.058	++	Not differentially expressed	85.4	6.868	1	0.008775
									20	ENSG00000124201	ZNFX1	4.953e-05	4.058	++	Not differentially expressed	0	0.541	1	0.462
									11	ENSG00000186166	CCDC84	4.959e-05	-4.058	--	Not differentially expressed	90	10.01	1	0.001557
									11	ENSG00000179292	TMEM151A	4.969e-05	-4.057	--	Not differentially expressed	69.6	3.293	1	0.06957
									3	ENSG00000144857	BOC	4.973e-05	4.057	++	Not differentially expressed	28.2	1.393	1	0.2378
									1	ENSG00000125462	C1orf61	4.98e-05	-4.057	--	Not differentially expressed	79.9	4.967	1	0.02583
									8	ENSG00000165066	NKX6-3	4.996e-05	-4.056	--	Not differentially expressed	85.6	6.967	1	0.008303
									2	ENSG00000169599	NFU1	5.005e-05	-4.055	--	Not differentially expressed	22.1	1.283	1	0.2573
									17	ENSG00000108641	B9D1	5.005e-05	-4.055	--	Not differentially expressed	0	0.6	1	0.4385
									1	ENSG00000275131	AC241952.1	5.005e-05	4.055	++	Not differentially expressed	47	1.888	1	0.1694
									3	ENSG00000163975	MELTF	5.012e-05	-4.055	--	Not differentially expressed	70.9	3.436	1	0.06379
									3	ENSG00000180044	C3orf80	5.046e-05	-4.054	--	Not differentially expressed	0	0.268	1	0.6045
									2	ENSG00000152527	PLEKHH2	5.047e-05	4.053	++	Not differentially expressed	51.5	2.062	1	0.151
									8	ENSG00000083168	KAT6A	5.056e-05	4.053	++	Not differentially expressed	68	3.125	1	0.07712
									17	ENSG00000136451	VEZF1	5.058e-05	4.053	++	Not differentially expressed	0	0.116	1	0.7337
									7	ENSG00000154710	RABGEF1	5.074e-05	-4.052	--	Not differentially expressed	76.6	4.27	1	0.03879
									19	ENSG00000115286	NDUFS7	5.115e-05	-4.05	--	Not differentially expressed	88.7	8.851	1	0.00293
									9	ENSG00000106785	TRIM14	5.129e-05	4.05	++	Not differentially expressed	0	0.263	1	0.6081
									2	ENSG00000204104	TRAF3IP1	5.15e-05	-4.049	--	Not differentially expressed	15.9	1.189	1	0.2755
									10	ENSG00000204682	CASC10	5.199e-05	4.047	++	Not differentially expressed	14.1	1.165	1	0.2805
									14	ENSG00000227051	C14orf132	5.204e-05	-4.046	--	Not differentially expressed	0	0.892	1	0.3448
									17	ENSG00000108784	NAGLU	5.205e-05	4.046	++	Not differentially expressed	0	0.222	1	0.6374
									3	ENSG00000163840	DTX3L	5.207e-05	4.046	++	Not differentially expressed	0	0.019	1	0.8892
									1	ENSG00000092621	PHGDH	5.215e-05	4.046	++	Not differentially expressed	0	0.949	1	0.3301
									5	ENSG00000113387	SUB1	5.223e-05	-4.045	--	Not differentially expressed	0	0.384	1	0.5355
									3	ENSG00000163428	LRRC58	5.227e-05	4.045	++	Not differentially expressed	68.3	3.158	1	0.07554
									19	ENSG00000198538	ZNF28	5.233e-05	4.045	++	Not differentially expressed	55.4	2.24	1	0.1345
									3	ENSG00000173402	DAG1	5.259e-05	4.044	++	Not differentially expressed	79.1	4.778	1	0.02883
									11	ENSG00000188997	KCTD21	5.263e-05	4.044	++	Not differentially expressed	74.4	3.902	1	0.04822
									6	ENSG00000219392	ZNF602P	5.307e-05	-4.042	-+	Not differentially expressed	95.3	21.103	1	4.353e-06
									5	ENSG00000247627	MTND4P12	5.383e-05	-4.038	--	Not differentially expressed	0	0.211	1	0.6459
									20	ENSG00000130590	SAMD10	5.396e-05	-4.038	--	Not differentially expressed	26	1.351	1	0.2452
									4	ENSG00000215375	MYL5	5.424e-05	-4.037	--	Not differentially expressed	92.4	13.142	1	0.0002888
									6	ENSG00000154079	SDHAF4	5.426e-05	-4.036	--	Not differentially expressed	79.6	4.898	1	0.02688
									12	ENSG00000196510	ANAPC7	5.43e-05	-4.036	--	Not differentially expressed	37.4	1.598	1	0.2062
									5	ENSG00000113719	ERGIC1	5.434e-05	4.036	++	Not differentially expressed	58.6	2.416	1	0.1201
									15	ENSG00000140365	COMMD4	5.439e-05	-4.036	--	Not differentially expressed	89.7	9.734	1	0.001808
									9	ENSG00000136933	RABEPK	5.439e-05	-4.036	--	Not differentially expressed	62.6	2.671	1	0.1022
									3	ENSG00000198829	SUCNR1	5.448e-05	-4.036	--	Not differentially expressed	86.3	7.293	1	0.006921
									19	ENSG00000007255	TRAPPC6A	5.464e-05	-4.035	--	Not differentially expressed	91.1	11.188	1	0.0008233
									19	ENSG00000221946	FXYD7	5.503e-05	-4.033	--	Not differentially expressed	25.8	1.348	1	0.2456
									X	ENSG00000184515	BEX5	5.51e-05	-4.033	--	Not differentially expressed	0	0.003	1	0.9593
									7	ENSG00000136279	DBNL	5.522e-05	-4.032	--	Not differentially expressed	86.7	7.525	1	0.006084
									8	ENSG00000154319	FAM167A	5.55e-05	4.031	++	Not differentially expressed	0	0.864	1	0.3526
									11	ENSG00000121680	PEX16	5.553e-05	-4.031	--	Not differentially expressed	86.8	7.555	1	0.005985
									11	ENSG00000168000	BSCL2	5.586e-05	-4.03	--	Not differentially expressed	0	0.261	1	0.6095
									16	ENSG00000103154	NECAB2	5.588e-05	-4.03	--	Not differentially expressed	0	0.363	1	0.5467
									11	ENSG00000006071	ABCC8	5.65e-05	-4.027	--	Not differentially expressed	86.2	7.253	1	0.00708
									11	ENSG00000162241	SLC25A45	5.676e-05	-4.026	-+	Not differentially expressed	93.8	16.126	1	5.927e-05
									10	ENSG00000166295	ANAPC16	5.697e-05	4.025	++	Not differentially expressed	0	0.547	1	0.4597
									19	ENSG00000127616	SMARCA4	5.73e-05	-4.024	--	Not differentially expressed	92.8	13.955	1	0.0001872
									2	ENSG00000115204	MPV17	5.751e-05	-4.023	--	Not differentially expressed	84.5	6.467	1	0.01099
									19	ENSG00000178531	CTXN1	5.759e-05	-4.022	--	Not differentially expressed	0	0.738	1	0.3902
									5	ENSG00000176018	LYSMD3	5.782e-05	4.022	++	Not differentially expressed	91	11.111	1	0.0008581
									4	ENSG00000164136	IL15	5.791e-05	4.021	++	Not differentially expressed	0	0.365	1	0.5458
									1	ENSG00000198160	MIER1	5.877e-05	4.018	++	Not differentially expressed	65.2	2.875	1	0.08995
									20	ENSG00000125850	OVOL2	5.885e-05	-4.017	--	Not differentially expressed	52.3	2.098	1	0.1475
									X	ENSG00000147168	IL2RG	5.893e-05	4.017	++	Not differentially expressed	0	0.124	1	0.7249
									X	ENSG00000077274	CAPN6	5.897e-05	4.017	0	Not differentially expressed	93.8	16.035	1	6.219e-05
									1	ENSG00000097033	SH3GLB1	5.899e-05	4.017	++	Not differentially expressed	89.7	9.695	1	0.001848
									6	ENSG00000168994	PXDC1	5.903e-05	4.017	++	Not differentially expressed	0	0.326	1	0.5681
									10	ENSG00000138119	MYOF	5.94e-05	4.015	++	Not differentially expressed	0	0.036	1	0.8501
									1	ENSG00000180198	RCC1	5.956e-05	4.015	++	Not differentially expressed	75.7	4.114	1	0.04253
									19	ENSG00000065268	WDR18	5.966e-05	-4.014	--	Not differentially expressed	80.3	5.081	1	0.02419
									9	ENSG00000119125	GDA	6.004e-05	-4.013	--	Not differentially expressed	0	0	1	0.99
									18	ENSG00000134278	SPIRE1	6.039e-05	4.011	+-	Not differentially expressed	95	20.059	1	7.508e-06
									19	ENSG00000179115	FARSA	6.089e-05	-4.009	--	Not differentially expressed	0	0.301	1	0.5832
									1	ENSG00000053372	MRTO4	6.1e-05	-4.009	--	Not differentially expressed	0	0.069	1	0.7924
									12	ENSG00000161638	ITGA5	6.129e-05	4.008	++	Not differentially expressed	79	4.772	1	0.02892
									14	ENSG00000232573	RPL3P4	6.13e-05	-4.008	0	Not differentially expressed	93.7	15.962	1	6.464e-05
									7	ENSG00000277072	STAG3L2	6.137e-05	-4.007	-+	Not differentially expressed	94.9	19.652	1	9.292e-06
									16	ENSG00000131143	COX4I1	6.142e-05	-4.007	--	Not differentially expressed	39.3	1.649	1	0.1991
									4	ENSG00000226887	ERVMER34-1	6.163e-05	4.006	++	Not differentially expressed	80	4.991	1	0.02549
									8	ENSG00000176731	C8orf59	6.168e-05	-4.006	--	Not differentially expressed	81	5.254	1	0.02189
									1	ENSG00000174567	GOLT1A	6.185e-05	-4.006	--	Not differentially expressed	84.3	6.366	1	0.01163
									9	ENSG00000187922	LCN10	6.247e-05	4.003	++	Not differentially expressed	0	0.004	1	0.9517
									12	ENSG00000133687	TMTC1	6.254e-05	4.003	+-	Not differentially expressed	94.8	19.203	1	1.175e-05
									12	ENSG00000111328	CDK2AP1	6.26e-05	4.003	++	Not differentially expressed	29.8	1.424	1	0.2327
									9	ENSG00000213213	CCDC183	6.294e-05	-4.002	--	Not differentially expressed	90.3	10.314	1	0.00132
									16	ENSG00000214725	CDIPTOSP	6.294e-05	-4.002	--	Not differentially expressed	69.6	3.286	1	0.06989
									3	ENSG00000184500	PROS1	6.313e-05	4.001	++	Not differentially expressed	77.2	4.395	1	0.03604
									6	ENSG00000012660	ELOVL5	6.488e-05	3.994	++	Not differentially expressed	76.1	4.18	1	0.04091
									2	ENSG00000138028	CGREF1	6.499e-05	-3.994	--	Not differentially expressed	0	0.254	1	0.6144
									18	ENSG00000171791	BCL2	6.503e-05	3.994	++	Not differentially expressed	56.3	2.287	1	0.1304
									4	ENSG00000109787	KLF3	6.534e-05	3.993	++	Not differentially expressed	68.4	3.164	1	0.07526
									15	ENSG00000103994	ZNF106	6.552e-05	3.992	++	Not differentially expressed	93.3	14.834	1	0.0001174
									14	ENSG00000100439	ABHD4	6.564e-05	3.992	++	Not differentially expressed	0	0.1	1	0.752
									11	ENSG00000149289	ZC3H12C	6.603e-05	3.99	++	Not differentially expressed	80.3	5.067	1	0.02439
									11	ENSG00000168003	SLC3A2	6.609e-05	3.99	++	Not differentially expressed	0	0.948	1	0.3303
									15	ENSG00000181026	AEN	6.629e-05	3.989	++	Not differentially expressed	81.2	5.325	1	0.02102
									16	ENSG00000197302	ZNF720	6.635e-05	-3.989	--	Not differentially expressed	25.6	1.343	1	0.2464
									20	ENSG00000125821	DTD1	6.641e-05	-3.989	--	Not differentially expressed	23.5	1.308	1	0.2528
									8	ENSG00000147421	HMBOX1	6.643e-05	3.989	++	Not differentially expressed	0	0.413	1	0.5206
									22	ENSG00000221890	NPTXR	6.655e-05	-3.988	--	Not differentially expressed	0	0.13	1	0.7186
									5	ENSG00000145555	MYO10	6.657e-05	3.988	++	Not differentially expressed	39	1.64	1	0.2004
									10	ENSG00000265366	GLUD1P2	6.684e-05	-3.987	--	Not differentially expressed	80.2	5.056	1	0.02454
									19	ENSG00000177191	B3GNT8	6.699e-05	3.987	++	Not differentially expressed	0	0.282	1	0.5953
									6	ENSG00000111863	ADTRP	6.714e-05	-3.986	--	Not differentially expressed	0	0.658	1	0.4174
									18	ENSG00000179981	TSHZ1	6.718e-05	3.986	++	Not differentially expressed	61.7	2.611	1	0.1061
									4	ENSG00000164164	OTUD4	6.749e-05	3.985	++	Not differentially expressed	84.7	6.555	1	0.01046
									14	ENSG00000119636	BBOF1	6.79e-05	-3.984	--	Not differentially expressed	0	0.56	1	0.4544
									2	ENSG00000115129	TP53I3	6.817e-05	3.983	++	Not differentially expressed	16.6	1.198	1	0.2737
									X	ENSG00000260081	AF274858.1	6.87e-05	-3.981	--	Not differentially expressed	91.7	12.094	1	0.0005059
									11	ENSG00000214517	PPME1	6.889e-05	-3.98	--	Not differentially expressed	0	0.018	1	0.8925
									22	ENSG00000242247	ARFGAP3	6.912e-05	3.979	++	Not differentially expressed	92	12.554	1	0.0003953
									12	ENSG00000123066	MED13L	6.922e-05	3.979	++	Not differentially expressed	30	1.428	1	0.232
									6	ENSG00000010704	HFE	6.932e-05	3.979	++	Not differentially expressed	0	0.05	1	0.8228
									1	ENSG00000162910	MRPL55	6.951e-05	-3.978	--	Not differentially expressed	76.8	4.308	1	0.03793
									16	ENSG00000166822	TMEM170A	6.974e-05	3.977	++	Not differentially expressed	0	0.302	1	0.5829
									19	ENSG00000024422	EHD2	6.981e-05	3.977	++	Not differentially expressed	49.6	1.986	1	0.1588
									2	ENSG00000115194	SLC30A3	7.065e-05	-3.974	--	Not differentially expressed	0	0.114	1	0.7355
									1	ENSG00000142910	TINAGL1	7.111e-05	3.973	++	Not differentially expressed	0	0.139	1	0.7092
									2	ENSG00000121988	ZRANB3	7.116e-05	-3.972	--	Not differentially expressed	0	0.149	1	0.6993
									4	ENSG00000138795	LEF1	7.123e-05	3.972	++	Not differentially expressed	0	0.367	1	0.5446
									5	ENSG00000078295	ADCY2	7.131e-05	3.972	++	Not differentially expressed	79.9	4.983	1	0.02559
									1	ENSG00000163395	IGFN1	7.159e-05	-3.971	--	Not differentially expressed	80	4.996	1	0.0254
									3	ENSG00000136521	NDUFB5	7.188e-05	-3.97	--	Not differentially expressed	75.5	4.075	1	0.04351
									1	ENSG00000084072	PPIE	7.207e-05	-3.969	--	Not differentially expressed	70.8	3.42	1	0.0644
									17	ENSG00000266173	STRADA	7.224e-05	-3.969	-+	Not differentially expressed	93.6	15.72	1	7.346e-05
									15	ENSG00000215252	GOLGA8B	7.245e-05	-3.968	--	Not differentially expressed	70.7	3.41	1	0.0648
									X	ENSG00000165591	FAAH2	7.25e-05	-3.968	--	Not differentially expressed	0	0.431	1	0.5113
									19	ENSG00000126259	KIRREL2	7.329e-05	-3.965	--	Not differentially expressed	65.2	2.875	1	0.08994
									4	ENSG00000169288	MRPL1	7.344e-05	-3.965	--	Not differentially expressed	44.2	1.793	1	0.1806
									2	ENSG00000084710	EFR3B	7.387e-05	-3.963	--	Not differentially expressed	24.8	1.33	1	0.2489
									5	ENSG00000131495	NDUFA2	7.412e-05	-3.963	--	Not differentially expressed	82	5.563	1	0.01834
									15	ENSG00000187446	CHP1	7.412e-05	-3.963	--	Not differentially expressed	0	0.385	1	0.5351
									10	ENSG00000119973	PRLHR	7.416e-05	-3.963	--	Not differentially expressed	91.5	11.801	1	0.0005921
									5	ENSG00000153113	CAST	7.424e-05	3.962	++	Not differentially expressed	0	0.453	1	0.5008
									6	ENSG00000096060	FKBP5	7.492e-05	3.96	++	Not differentially expressed	55.7	2.258	1	0.1329
									19	ENSG00000167748	KLK1	7.501e-05	3.96	0	Not differentially expressed	93.6	15.582	1	7.9e-05
									2	ENSG00000188042	ARL4C	7.507e-05	-3.96	--	Not differentially expressed	0	0.111	1	0.7387
									15	ENSG00000171766	GATM	7.521e-05	3.959	++	Not differentially expressed	0	0.216	1	0.6423
									1	ENSG00000121905	HPCA	7.543e-05	-3.958	--	Not differentially expressed	0	0.702	1	0.4021
									10	ENSG00000198682	PAPSS2	7.554e-05	3.958	++	Not differentially expressed	68.1	3.138	1	0.07648
									16	ENSG00000089280	FUS	7.591e-05	-3.957	-+	Not differentially expressed	95.1	20.55	1	5.809e-06
									20	ENSG00000125531	FNDC11	7.662e-05	3.955	++	Not differentially expressed	90.6	10.591	1	0.001136
									12	ENSG00000133704	IPO8	7.693e-05	3.954	++	Not differentially expressed	92.9	14.149	1	0.0001689
									12	ENSG00000196091	MYBPC1	7.713e-05	3.953	++	Not differentially expressed	62.1	2.635	1	0.1045
									9	ENSG00000136869	TLR4	7.723e-05	3.953	++	Not differentially expressed	87.7	8.138	1	0.004334
									8	ENSG00000104524	PYCR3	7.725e-05	-3.953	--	Not differentially expressed	49.6	1.986	1	0.1588
									11	ENSG00000133812	SBF2	7.797e-05	3.951	++	Not differentially expressed	79.2	4.813	1	0.02824
									20	ENSG00000100979	PLTP	7.808e-05	3.95	++	Not differentially expressed	15	1.176	1	0.2782
									9	ENSG00000148180	GSN	7.83e-05	3.95	++	Not differentially expressed	0	0.003	1	0.9567
									12	ENSG00000111602	TIMELESS	7.862e-05	3.949	++	Not differentially expressed	0	0.198	1	0.6561
									6	ENSG00000132423	COQ3	7.883e-05	-3.948	--	Not differentially expressed	0	0.945	1	0.331
									1	ENSG00000183831	ANKRD45	7.896e-05	3.948	++	Not differentially expressed	84.3	6.367	1	0.01163
									2	ENSG00000163017	ACTG2	7.899e-05	3.947	++	Not differentially expressed	92.4	13.15	1	0.0002875
									22	ENSG00000225724	ASH2LP3	7.9e-05	3.947	++	Not differentially expressed	87.8	8.204	1	0.004179
									17	ENSG00000167549	CORO6	7.915e-05	-3.947	--	Not differentially expressed	68	3.125	1	0.07711
									3	ENSG00000012223	LTF	7.957e-05	3.946	++	Not differentially expressed	0	0.333	1	0.5641
									12	ENSG00000198431	TXNRD1	7.974e-05	3.945	++	Not differentially expressed	91.8	12.147	1	0.0004917
									12	ENSG00000110955	ATP5F1B	7.98e-05	-3.945	--	Not differentially expressed	0	0.712	1	0.3989
									3	ENSG00000144597	EAF1	7.996e-05	-3.945	--	Not differentially expressed	40	1.667	1	0.1967
									14	ENSG00000100714	MTHFD1	8.062e-05	-3.943	--	Not differentially expressed	80.5	5.125	1	0.02359
									9	ENSG00000083067	TRPM3	8.067e-05	3.942	++	Not differentially expressed	52.8	2.118	1	0.1456
									3	ENSG00000121807	CCR2	8.08e-05	3.942	++	Not differentially expressed	41.2	1.7	1	0.1923
									13	ENSG00000043355	ZIC2	8.126e-05	3.941	++	Not differentially expressed	67.6	3.083	1	0.07909
									7	ENSG00000239969	AC091390.4	8.163e-05	-3.94	--	Not differentially expressed	85.2	6.759	1	0.009328
									2	ENSG00000168874	ATOH8	8.165e-05	3.94	++	Not differentially expressed	0	0.363	1	0.5466
									1	ENSG00000155366	RHOC	8.166e-05	3.939	++	Not differentially expressed	0	0.149	1	0.6999
									11	ENSG00000165458	INPPL1	8.199e-05	3.939	++	Not differentially expressed	17.4	1.211	1	0.2712
									15	ENSG00000188501	LCTL	8.3e-05	3.936	++	Not differentially expressed	15.8	1.188	1	0.2758
									X	ENSG00000182916	TCEAL7	8.306e-05	-3.935	--	Not differentially expressed	64.5	2.82	1	0.09311
									9	ENSG00000173611	SCAI	8.319e-05	-3.935	--	Not differentially expressed	0	0.397	1	0.5285
									X	ENSG00000009694	TENM1	8.383e-05	-3.933	--	Not differentially expressed	0	0.135	1	0.7138
									1	ENSG00000203668	CHML	8.397e-05	-3.933	--	Not differentially expressed	0	0.679	1	0.4101
									19	ENSG00000172009	THOP1	8.4e-05	-3.933	--	Not differentially expressed	0	0.014	1	0.9053
									12	ENSG00000166111	SVOP	8.447e-05	-3.931	--	Not differentially expressed	0	0.403	1	0.5253
									17	ENSG00000136490	LIMD2	8.49e-05	-3.93	--	Not differentially expressed	62.4	2.658	1	0.103
									4	ENSG00000183090	FREM3	8.605e-05	-3.927	--	Not differentially expressed	0	0.159	1	0.6903
									5	ENSG00000145912	NHP2	8.625e-05	-3.926	--	Not differentially expressed	80.2	5.052	1	0.0246
									12	ENSG00000135678	CPM	8.632e-05	3.926	++	Not differentially expressed	35.8	1.557	1	0.212
									11	ENSG00000166959	MS4A8	8.69e-05	-3.925	--	Not differentially expressed	53.7	2.162	1	0.1414
									16	ENSG00000140948	ZCCHC14	8.696e-05	3.924	++	Not differentially expressed	86.8	7.551	1	0.005998
									10	ENSG00000166169	POLL	8.709e-05	-3.924	-+	Not differentially expressed	93.9	16.518	1	4.818e-05
									19	ENSG00000105251	SHD	8.768e-05	-3.922	--	Not differentially expressed	0	0.143	1	0.7057
									1	ENSG00000187730	GABRD	8.773e-05	-3.922	--	Not differentially expressed	59.9	2.494	1	0.1143
									19	ENSG00000127528	KLF2	8.801e-05	3.921	++	Not differentially expressed	7.3	1.079	1	0.299
									8	ENSG00000187955	COL14A1	8.807e-05	3.921	++	Not differentially expressed	46.4	1.866	1	0.172
									X	ENSG00000069535	MAOB	8.867e-05	3.92	++	Not differentially expressed	60.3	2.519	1	0.1125
									2	ENSG00000163793	DNAJC5G	8.915e-05	-3.918	--	Not differentially expressed	68.3	3.154	1	0.07576
									17	ENSG00000073670	ADAM11	8.988e-05	-3.916	--	Not differentially expressed	0	0.112	1	0.7381
									17	ENSG00000185561	TLCD2	9.028e-05	3.915	++	Not differentially expressed	15.4	1.182	1	0.2769
									17	ENSG00000072210	ALDH3A2	9.044e-05	3.915	++	Not differentially expressed	85.6	6.951	1	0.008375
									5	ENSG00000253159	PCDHGA12	9.052e-05	3.915	++	Not differentially expressed	86.6	7.461	1	0.006305
									22	ENSG00000183307	TMEM121B	9.065e-05	-3.914	--	Not differentially expressed	0	0.352	1	0.5529
									15	ENSG00000131876	SNRPA1	9.088e-05	-3.914	--	Not differentially expressed	31.6	1.462	1	0.2266
									10	ENSG00000151208	DLG5	9.292e-05	3.908	++	Not differentially expressed	61.2	2.578	1	0.1084
									15	ENSG00000140488	CELF6	9.293e-05	-3.908	--	Not differentially expressed	0	0.249	1	0.6179
									16	ENSG00000255986	MT1JP	9.358e-05	3.907	++	Not differentially expressed	67	3.028	1	0.08184
									3	ENSG00000144935	TRPC1	9.399e-05	-3.906	--	Not differentially expressed	0	0.634	1	0.4259
									2	ENSG00000198075	SULT1C4	9.4e-05	3.906	++	Not differentially expressed	58.9	2.435	1	0.1186
									12	ENSG00000111652	COPS7A	9.422e-05	-3.905	--	Not differentially expressed	0	0.131	1	0.7177
									11	ENSG00000166689	PLEKHA7	9.436e-05	3.905	++	Not differentially expressed	0	0.502	1	0.4787
									10	ENSG00000170370	EMX2	9.513e-05	3.903	++	Not differentially expressed	76.6	4.28	1	0.03856
									X	ENSG00000131724	IL13RA1	9.543e-05	3.902	++	Not differentially expressed	0	0.055	1	0.8142
									6	ENSG00000233822	HIST1H2BN	9.571e-05	-3.901	--	Not differentially expressed	72.3	3.608	1	0.05749
									5	ENSG00000112851	ERBIN	9.595e-05	3.901	++	Not differentially expressed	0	0.008	1	0.9307
									18	ENSG00000231824	AKAIN1	9.618e-05	-3.9	--	Not differentially expressed	84.8	6.599	1	0.01021
									11	ENSG00000149182	ARFGAP2	9.636e-05	-3.9	--	Not differentially expressed	85.4	6.862	1	0.008805
									14	ENSG00000020577	SAMD4A	9.656e-05	3.899	++	Not differentially expressed	0	0.428	1	0.513
									3	ENSG00000114904	NEK4	9.685e-05	3.898	+-	Not differentially expressed	94.2	17.21	1	3.348e-05
									12	ENSG00000086159	AQP6	9.693e-05	3.898	++	Not differentially expressed	0	0.906	1	0.3411
									6	ENSG00000112029	FBXO5	9.698e-05	3.898	++	Not differentially expressed	75.8	4.125	1	0.04226
									6	ENSG00000124664	SPDEF	9.701e-05	-3.898	--	Not differentially expressed	54.6	2.205	1	0.1376
									3	ENSG00000114631	PODXL2	9.759e-05	-3.897	--	Not differentially expressed	0	0.895	1	0.344
									3	ENSG00000151789	ZNF385D	9.793e-05	-3.896	--	Not differentially expressed	0	0.325	1	0.5688
									14	ENSG00000100600	LGMN	9.799e-05	-3.896	--	Not differentially expressed	85.1	6.719	1	0.00954
									X	ENSG00000165186	PTCHD1	9.819e-05	3.895	++	Not differentially expressed	87.4	7.928	1	0.004869
									22	ENSG00000182902	SLC25A18	9.913e-05	3.893	++	Not differentially expressed	7.1	1.076	1	0.2995
									4	ENSG00000155016	CYP2U1	9.935e-05	3.892	++	Not differentially expressed	80.7	5.171	1	0.02296
									14	ENSG00000165389	SPTSSA	9.95e-05	3.892	++	Not differentially expressed	14.2	1.165	1	0.2804
									13	ENSG00000027001	MIPEP	9.952e-05	-3.892	--	Not differentially expressed	78.5	4.66	1	0.03087
									16	ENSG00000038358	EDC4	9.96e-05	-3.892	--	Not differentially expressed	89.8	9.788	1	0.001757
									7	ENSG00000171115	GIMAP8	9.966e-05	3.891	++	Not differentially expressed	0	0.711	1	0.3991
									2	ENSG00000175084	DES	0.0001004	3.89	++	Not differentially expressed	86.7	7.527	1	0.006077
									22	ENSG00000070010	UFD1	0.0001007	3.889	++	Not differentially expressed	52.2	2.091	1	0.1482
									1	ENSG00000169213	RAB3B	0.0001014	-3.887	--	Not differentially expressed	0	0.195	1	0.659
									19	ENSG00000105402	NAPA	0.0001014	-3.887	--	Not differentially expressed	56.1	2.28	1	0.1311
									5	ENSG00000083312	TNPO1	0.0001016	3.887	+-	Not differentially expressed	95.7	23.17	1	1.483e-06
									15	ENSG00000166887	VPS39	0.0001017	-3.887	--	Not differentially expressed	0	0.334	1	0.5636
									4	ENSG00000164073	MFSD8	0.0001021	-3.885	--	Not differentially expressed	90.1	10.082	1	0.001497
									15	ENSG00000092470	WDR76	0.0001025	3.885	++	Not differentially expressed	29.5	1.418	1	0.2337
									10	ENSG00000148730	EIF4EBP2	0.0001028	3.884	++	Not differentially expressed	81.7	5.477	1	0.01927
									11	ENSG00000172500	FIBP	0.0001028	-3.884	--	Not differentially expressed	39.1	1.641	1	0.2001
									11	ENSG00000166889	PATL1	0.0001031	3.883	++	Not differentially expressed	19.1	1.237	1	0.2661
									15	ENSG00000104112	SCG3	0.0001036	-3.882	--	Not differentially expressed	21.9	1.28	1	0.2579
									X	ENSG00000089472	HEPH	0.0001036	3.882	++	Not differentially expressed	30.8	1.446	1	0.2292
									13	ENSG00000183098	GPC6	0.0001038	3.882	+-	Not differentially expressed	93.8	16.086	1	6.054e-05
									8	ENSG00000189233	NUGGC	0.000104	-3.881	--	Not differentially expressed	0	0.009	1	0.9252
									9	ENSG00000164946	FREM1	0.0001041	-3.881	--	Not differentially expressed	87.5	8.026	1	0.004611
									17	ENSG00000183978	COA3	0.0001043	-3.88	--	Not differentially expressed	83.6	6.113	1	0.01342
									9	ENSG00000148334	PTGES2	0.0001043	-3.88	--	Not differentially expressed	0	0.296	1	0.5862
									1	ENSG00000118655	DCLRE1B	0.0001043	3.88	++	Not differentially expressed	88.9	9.03	1	0.002656
									5	ENSG00000134480	CCNH	0.0001052	-3.878	--	Not differentially expressed	76.9	4.326	1	0.03753
									2	ENSG00000179528	LBX2	0.0001065	3.875	++	Not differentially expressed	0	0.008	1	0.9284
									16	ENSG00000166188	ZNF319	0.0001068	3.875	++	Not differentially expressed	89.5	9.485	1	0.002071
									3	ENSG00000138496	PARP9	0.0001081	3.872	++	Not differentially expressed	0	0.001	1	0.9745
									20	ENSG00000125846	ZNF133	0.0001083	-3.871	--	Not differentially expressed	87.9	8.282	1	0.004004
									2	ENSG00000144468	RHBDD1	0.0001083	3.871	++	Not differentially expressed	0	0.636	1	0.4253
									7	ENSG00000106089	STX1A	0.0001086	-3.87	--	Not differentially expressed	0	0.577	1	0.4474
									1	ENSG00000164010	ERMAP	0.0001087	3.87	++	Not differentially expressed	0	0.346	1	0.5565
									1	ENSG00000143033	MTF2	0.0001088	-3.87	--	Not differentially expressed	54.3	2.189	1	0.139
									1	ENSG00000132688	NES	0.000109	3.87	++	Not differentially expressed	0	0.008	1	0.9288
									9	ENSG00000120156	TEK	0.0001092	3.869	++	Not differentially expressed	45.9	1.847	1	0.1741
									10	ENSG00000171206	TRIM8	0.0001095	3.868	++	Not differentially expressed	73	3.708	1	0.05416
									6	ENSG00000196787	HIST1H2AG	0.0001095	3.869	++	Not differentially expressed	59.9	2.492	1	0.1144
									4	ENSG00000138685	FGF2	0.0001102	3.867	++	Not differentially expressed	81.1	5.287	1	0.02149
									15	ENSG00000140406	TLNRD1	0.0001105	-3.866	--	Not differentially expressed	0	0.675	1	0.4115
									X	ENSG00000197779	ZNF81	0.0001105	3.866	++	Not differentially expressed	87.4	7.937	1	0.004844
									10	ENSG00000174721	FGFBP3	0.0001109	-3.865	--	Not differentially expressed	71.4	3.5	1	0.06136
									16	ENSG00000086504	MRPL28	0.0001116	-3.864	--	Not differentially expressed	51.7	2.07	1	0.1502
									19	ENSG00000126267	COX6B1	0.0001116	-3.864	--	Not differentially expressed	58.6	2.415	1	0.1201
									2	ENSG00000074047	GLI2	0.0001117	3.864	++	Not differentially expressed	0	0.913	1	0.3393
									13	ENSG00000120693	SMAD9	0.0001125	3.862	++	Not differentially expressed	0	0.041	1	0.8394
									5	ENSG00000175426	PCSK1	0.0001125	-3.862	--	Not differentially expressed	0	0.004	1	0.948
									6	ENSG00000137413	TAF8	0.0001126	3.862	++	Not differentially expressed	66.5	2.981	1	0.08424
									X	ENSG00000158813	EDA	0.0001127	3.862	++	Not differentially expressed	41.8	1.717	1	0.1901
									1	ENSG00000270629	NBPF14	0.0001134	3.86	++	Not differentially expressed	68.7	3.195	1	0.07387
									6	ENSG00000135338	LCA5	0.0001146	3.857	++	Not differentially expressed	93.1	14.413	1	0.0001468
									10	ENSG00000151929	BAG3	0.0001152	3.856	++	Not differentially expressed	0	0.155	1	0.6934
									2	ENSG00000144152	FBLN7	0.0001155	-3.856	--	Not differentially expressed	0	0.139	1	0.7091
									5	ENSG00000171444	MCC	0.0001156	3.855	++	Not differentially expressed	47.2	1.895	1	0.1687
									X	ENSG00000196440	ARMCX4	0.0001159	-3.855	--	Not differentially expressed	85.9	7.111	1	0.007662
									3	ENSG00000131373	HACL1	0.0001161	-3.854	--	Not differentially expressed	0	0.606	1	0.4362
									10	ENSG00000148444	COMMD3	0.0001162	-3.854	--	Not differentially expressed	84.6	6.507	1	0.01075
									12	ENSG00000161642	ZNF385A	0.0001167	3.853	++	Not differentially expressed	10.9	1.122	1	0.2895
									1	ENSG00000143321	HDGF	0.0001169	3.853	++	Not differentially expressed	0	0.663	1	0.4154
									12	ENSG00000135457	TFCP2	0.0001171	-3.852	--	Not differentially expressed	13	1.149	1	0.2837
									7	ENSG00000106367	AP1S1	0.0001174	-3.852	--	Not differentially expressed	0	0.755	1	0.385
									4	ENSG00000132405	TBC1D14	0.000118	3.85	++	Not differentially expressed	79.1	4.788	1	0.02866
									8	ENSG00000284746	AC068587.8	0.0001184	-3.849	--	Not differentially expressed	50.1	2.003	1	0.157
									1	ENSG00000117009	KMO	0.0001189	-3.848	--	Not differentially expressed	55.9	2.267	1	0.1322
									19	ENSG00000105254	TBCB	0.0001189	-3.848	--	Not differentially expressed	82.1	5.585	1	0.01811
									3	ENSG00000231443	AC124944.2	0.0001191	-3.848	--	Not differentially expressed	92.7	13.779	1	0.0002056
									3	ENSG00000173193	PARP14	0.0001197	3.847	++	Not differentially expressed	26.5	1.36	1	0.2435
									9	ENSG00000130558	OLFM1	0.0001197	-3.847	--	Not differentially expressed	0	0.555	1	0.4563
									10	ENSG00000178462	TUBAL3	0.0001201	3.846	++	Not differentially expressed	0	0.125	1	0.7235
									2	ENSG00000143867	OSR1	0.0001202	3.846	++	Not differentially expressed	92.7	13.713	1	0.000213
									11	ENSG00000172613	RAD9A	0.0001203	-3.846	--	Not differentially expressed	87.6	8.054	1	0.004539
									3	ENSG00000159685	CHCHD6	0.0001204	-3.845	--	Not differentially expressed	0	0.216	1	0.6418
									1	ENSG00000162598	C1orf87	0.0001204	3.845	++	Not differentially expressed	0	0.922	1	0.3368
									2	ENSG00000277998	AC107075.1	0.0001205	-3.845	--	Not differentially expressed	16.8	1.203	1	0.2728
									X	ENSG00000067445	TRO	0.0001208	-3.845	--	Not differentially expressed	0	0.273	1	0.6016
									11	ENSG00000174775	HRAS	0.0001208	-3.845	--	Not differentially expressed	71.1	3.465	1	0.0627
									15	ENSG00000140395	WDR61	0.000121	-3.844	--	Not differentially expressed	66	2.941	1	0.08637
									4	ENSG00000128052	KDR	0.0001211	3.844	++	Not differentially expressed	64.4	2.811	1	0.09361
									17	ENSG00000240505	TNFRSF13B	0.0001221	-3.842	--	Not differentially expressed	78.8	4.712	1	0.02996
									20	ENSG00000171940	ZNF217	0.0001226	3.841	++	Not differentially expressed	0	0.815	1	0.3668
									17	ENSG00000131242	RAB11FIP4	0.0001226	-3.841	--	Not differentially expressed	82.5	5.711	1	0.01686
									6	ENSG00000112303	VNN2	0.0001232	3.84	++	Not differentially expressed	0	0.013	1	0.9086
									10	ENSG00000165406	2024-03-08	0.0001237	3.839	++	Not differentially expressed	64.1	2.787	1	0.09505
									X	ENSG00000101974	ATP11C	0.0001239	3.838	++	Not differentially expressed	0	0.468	1	0.4937
									3	ENSG00000169282	KCNAB1	0.0001246	-3.837	--	Not differentially expressed	0	0.451	1	0.5018
									3	ENSG00000001617	SEMA3F	0.0001246	3.837	++	Not differentially expressed	0	0.004	1	0.9523
									19	ENSG00000099821	POLRMT	0.0001247	-3.837	--	Not differentially expressed	89.4	9.476	1	0.002082
									14	ENSG00000100926	TM9SF1	0.0001247	3.837	++	Not differentially expressed	89.6	9.611	1	0.001934
									20	ENSG00000124253	PCK1	0.000125	3.836	++	Not differentially expressed	0	0.121	1	0.7276
									20	ENSG00000171873	ADRA1D	0.000125	-3.836	--	Not differentially expressed	0	0.707	1	0.4004
									1	ENSG00000162384	C1orf123	0.000126	-3.834	--	Not differentially expressed	88	8.366	1	0.003824
									7	ENSG00000085563	ABCB1	0.0001263	3.834	++	Not differentially expressed	0	0.026	1	0.873
									11	ENSG00000007372	PAX6	0.0001264	3.833	++	Not differentially expressed	0	0.333	1	0.5639
									2	ENSG00000116120	FARSB	0.0001268	-3.833	--	Not differentially expressed	0	0.199	1	0.6558
									12	ENSG00000121361	KCNJ8	0.0001269	3.832	++	Not differentially expressed	81.6	5.435	1	0.01974
									6	ENSG00000120278	PLEKHG1	0.000127	3.832	++	Not differentially expressed	48.7	1.95	1	0.1626
									3	ENSG00000184432	COPB2	0.0001282	3.83	+-	Not differentially expressed	94.7	19.023	1	1.291e-05
									14	ENSG00000197102	DYNC1H1	0.0001282	-3.83	--	Not differentially expressed	0	0.428	1	0.5131
									7	ENSG00000181652	ATG9B	0.0001285	-3.829	--	Not differentially expressed	93.1	14.418	1	0.0001464
									6	ENSG00000153721	CNKSR3	0.0001298	3.827	++	Not differentially expressed	31.5	1.459	1	0.2271
									6	ENSG00000135317	SNX14	0.00013	-3.827	--	Not differentially expressed	68	3.126	1	0.07704
									2	ENSG00000169618	PROKR1	0.0001302	3.826	0	Not differentially expressed	93.1	14.548	1	0.0001367
									9	ENSG00000136830	FAM129B	0.0001307	3.825	++	Not differentially expressed	0	0.149	1	0.6995
									8	ENSG00000156467	UQCRB	0.0001313	-3.824	--	Not differentially expressed	79.8	4.958	1	0.02597
									2	ENSG00000155368	DBI	0.0001316	3.823	++	Not differentially expressed	61.8	2.616	1	0.1058
									12	ENSG00000123104	ITPR2	0.0001317	3.823	++	Not differentially expressed	84	6.248	1	0.01243
									3	ENSG00000008226	DLEC1	0.0001319	3.823	++	Not differentially expressed	0	0.028	1	0.8682
									6	ENSG00000112139	MDGA1	0.0001322	3.822	++	Not differentially expressed	46.6	1.872	1	0.1713
									21	ENSG00000141959	PFKL	0.0001337	-3.819	--	Not differentially expressed	88.2	8.501	1	0.00355
									9	ENSG00000136883	KIF12	0.000134	-3.819	--	Not differentially expressed	0	0.659	1	0.4168
									4	ENSG00000138794	CASP6	0.0001345	3.818	++	Not differentially expressed	43.9	1.783	1	0.1818
									5	ENSG00000155508	CNOT8	0.0001348	3.818	++	Not differentially expressed	91.5	11.757	1	0.0006062
									11	ENSG00000134575	ACP2	0.0001349	-3.817	--	Not differentially expressed	56.4	2.293	1	0.13
									5	ENSG00000152495	CAMK4	0.0001349	-3.817	--	Not differentially expressed	0	0.118	1	0.7311
									11	ENSG00000129151	BBOX1	0.0001349	3.817	++	Not differentially expressed	65.4	2.892	1	0.08903
									1	ENSG00000170989	S1PR1	0.000135	3.817	++	Not differentially expressed	51.3	2.052	1	0.152
									19	ENSG00000104870	FCGRT	0.0001354	3.816	++	Not differentially expressed	0	0.668	1	0.4138
									15	ENSG00000103710	RASL12	0.0001357	3.816	++	Not differentially expressed	0	0.002	1	0.9637
									8	ENSG00000070501	POLB	0.0001357	-3.816	--	Not differentially expressed	84.5	6.465	1	0.011
									3	ENSG00000184307	ZDHHC23	0.0001357	-3.816	--	Not differentially expressed	0	0.4	1	0.5271
									7	ENSG00000106443	PHF14	0.0001365	-3.814	--	Not differentially expressed	0	0.992	1	0.3192
									2	ENSG00000204311	PJVK	0.0001366	-3.814	--	Not differentially expressed	76.4	4.233	1	0.03964
									2	ENSG00000196912	ANKRD36B	0.0001367	-3.814	--	Not differentially expressed	29.2	1.413	1	0.2345
									10	ENSG00000185532	PRKG1	0.0001368	3.814	++	Not differentially expressed	91.9	12.413	1	0.0004263
									16	ENSG00000051108	HERPUD1	0.0001369	3.814	++	Not differentially expressed	81.4	5.365	1	0.02055
									12	ENSG00000165899	OTOGL	0.0001371	-3.813	--	Not differentially expressed	63.6	2.746	1	0.09752
									X	ENSG00000156504	FAM122B	0.0001376	-3.812	--	Not differentially expressed	17.1	1.207	1	0.272
									19	ENSG00000167232	ZNF91	0.000138	-3.812	--	Not differentially expressed	0	0.404	1	0.5249
									1	ENSG00000162614	NEXN	0.0001381	3.811	++	Not differentially expressed	83.7	6.134	1	0.01326
									12	ENSG00000178878	APOLD1	0.0001381	3.811	++	Not differentially expressed	0	0.391	1	0.5316
									7	ENSG00000176410	DNAJC30	0.0001383	-3.811	--	Not differentially expressed	64.1	2.788	1	0.09498
									4	ENSG00000239793	AC098818.1	0.0001394	3.809	0	Not differentially expressed	93.1	14.419	1	0.0001463
									1	ENSG00000159023	EPB41	0.0001399	3.808	++	Not differentially expressed	55.1	2.228	1	0.1355
									3	ENSG00000163884	KLF15	0.0001402	3.808	++	Not differentially expressed	0	0.333	1	0.5641
									15	ENSG00000103740	ACSBG1	0.0001409	3.807	++	Not differentially expressed	65.5	2.898	1	0.08869
									19	ENSG00000104866	PPP1R37	0.0001413	-3.806	--	Not differentially expressed	75.7	4.115	1	0.04252
									8	ENSG00000164751	PEX2	0.0001414	3.806	++	Not differentially expressed	92.9	13.99	1	0.0001838
									10	ENSG00000197142	ACSL5	0.0001422	3.804	++	Not differentially expressed	0	0.03	1	0.8624
									14	ENSG00000179627	ZBTB42	0.0001422	3.804	++	Not differentially expressed	79	4.763	1	0.02907
									11	ENSG00000254818	AP004607.3	0.0001425	3.804	++	Not differentially expressed	80.5	5.14	1	0.02338
									19	ENSG00000213339	QTRT1	0.0001427	-3.803	--	Not differentially expressed	92.2	12.739	1	0.0003581
									6	ENSG00000112695	COX7A2	0.0001429	-3.803	--	Not differentially expressed	47.9	1.921	1	0.1658
									2	ENSG00000169756	LIMS1	0.000143	3.803	++	Not differentially expressed	0	0.203	1	0.6523
									10	ENSG00000171772	SYCE1	0.0001433	-3.802	--	Not differentially expressed	26.1	1.353	1	0.2447
									22	ENSG00000185386	MAPK11	0.0001437	-3.802	--	Not differentially expressed	0	0.143	1	0.7057
									6	ENSG00000146278	PNRC1	0.0001438	3.802	++	Not differentially expressed	91.2	11.331	1	0.0007623
									16	ENSG00000248124	RRN3P1	0.0001438	-3.802	--	Not differentially expressed	89.1	9.164	1	0.002469
									6	ENSG00000237441	RGL2	0.0001448	3.8	++	Not differentially expressed	0	0.125	1	0.7241
									2	ENSG00000153820	SPHKAP	0.0001454	-3.799	--	Not differentially expressed	0	0.03	1	0.8625
									19	ENSG00000105609	LILRB5	0.0001457	3.798	++	Not differentially expressed	0	0.355	1	0.5511
									11	ENSG00000176340	COX8A	0.0001458	-3.798	--	Not differentially expressed	66.9	3.023	1	0.08209
									3	ENSG00000144908	ALDH1L1	0.000146	3.798	++	Not differentially expressed	0	0.939	1	0.3326
									9	ENSG00000165209	STRBP	0.000146	-3.798	--	Not differentially expressed	0	0.335	1	0.5629
									3	ENSG00000114790	ARHGEF26	0.000146	3.798	++	Not differentially expressed	75.8	4.133	1	0.04206
									5	ENSG00000170445	HARS	0.0001461	-3.798	--	Not differentially expressed	0	0.212	1	0.6451
									16	ENSG00000103241	FOXF1	0.0001465	3.797	++	Not differentially expressed	0	0.058	1	0.8091
									17	ENSG00000170043	TRAPPC1	0.0001467	-3.797	--	Not differentially expressed	85.9	7.088	1	0.007759
									11	ENSG00000149823	VPS51	0.0001468	-3.796	--	Not differentially expressed	55.7	2.259	1	0.1328
									3	ENSG00000169064	ZBBX	0.0001469	-3.796	--	Not differentially expressed	8	1.087	1	0.2972
									19	ENSG00000204936	CD177	0.0001469	3.796	++	Not differentially expressed	91.3	11.453	1	0.0007138
									11	ENSG00000173039	RELA	0.0001472	3.796	++	Not differentially expressed	0	0.012	1	0.9125
									19	ENSG00000129932	DOHH	0.0001473	-3.795	--	Not differentially expressed	69.5	3.278	1	0.07021
									10	ENSG00000197893	NRAP	0.0001473	3.796	++	Not differentially expressed	77.7	4.478	1	0.03433
									5	ENSG00000151876	FBXO4	0.0001473	-3.796	--	Not differentially expressed	26.1	1.353	1	0.2448
									1	ENSG00000163221	S100A12	0.0001482	3.794	++	Not differentially expressed	74.3	3.886	1	0.04868
									17	ENSG00000167193	CRK	0.0001484	3.794	++	Not differentially expressed	91.8	12.14	1	0.0004934
									11	ENSG00000181830	SLC35C1	0.0001486	3.793	++	Not differentially expressed	83.2	5.965	1	0.0146
									16	ENSG00000167508	MVD	0.0001494	-3.792	--	Not differentially expressed	91.7	12.063	1	0.0005143
									16	ENSG00000103269	RHBDL1	0.0001494	-3.792	--	Not differentially expressed	0	0.635	1	0.4255
									10	ENSG00000107554	DNMBP	0.0001494	3.792	++	Not differentially expressed	68.5	3.172	1	0.07489
									22	ENSG00000182541	LIMK2	0.0001505	3.79	++	Not differentially expressed	0	0.285	1	0.5933
									1	ENSG00000197769	MAP1LC3C	0.0001512	3.789	++	Not differentially expressed	41.9	1.72	1	0.1897
									12	ENSG00000127314	RAP1B	0.0001517	3.788	++	Not differentially expressed	45.1	1.822	1	0.1771
									12	ENSG00000111666	CHPT1	0.0001526	3.787	++	Not differentially expressed	89.4	9.44	1	0.002123
									2	ENSG00000064933	PMS1	0.0001533	-3.786	--	Not differentially expressed	91.7	12.077	1	0.0005105
									17	ENSG00000161547	SRSF2	0.0001536	-3.785	--	Not differentially expressed	71.2	3.473	1	0.0624
									14	ENSG00000100442	FKBP3	0.0001538	-3.785	--	Not differentially expressed	65.1	2.867	1	0.09044
									16	ENSG00000079616	KIF22	0.0001553	-3.782	--	Not differentially expressed	88.2	8.497	1	0.003558
									2	ENSG00000188674	C2orf80	0.0001559	-3.782	--	Not differentially expressed	0	0.004	1	0.9528
									12	ENSG00000111785	RIC8B	0.0001559	3.782	++	Not differentially expressed	29.5	1.418	1	0.2337
									10	ENSG00000151640	DPYSL4	0.0001559	-3.782	--	Not differentially expressed	76	4.164	1	0.0413
									5	ENSG00000113384	GOLPH3	0.000156	3.781	+-	Not differentially expressed	94.2	17.313	1	3.17e-05
									1	ENSG00000065135	GNAI3	0.0001561	3.781	++	Not differentially expressed	73.4	3.765	1	0.05233
									11	ENSG00000149257	SERPINH1	0.0001563	3.781	++	Not differentially expressed	34.1	1.518	1	0.2179
									12	ENSG00000185163	DDX51	0.000157	-3.78	--	Not differentially expressed	92.8	13.909	1	0.0001918
									9	ENSG00000136950	ARPC5L	0.000157	-3.78	--	Not differentially expressed	0	0.132	1	0.7161
									10	ENSG00000148700	ADD3	0.000158	3.778	++	Not differentially expressed	55.5	2.245	1	0.1341
									8	ENSG00000275342	PRAG1	0.0001596	-3.776	--	Not differentially expressed	52.2	2.092	1	0.1481
									21	ENSG00000182240	BACE2	0.0001596	3.776	++	Not differentially expressed	0	0.225	1	0.6351
									10	ENSG00000133665	DYDC2	0.0001597	-3.776	--	Not differentially expressed	76.3	4.213	1	0.04011
									3	ENSG00000172215	CXCR6	0.0001603	3.775	++	Not differentially expressed	0	0.011	1	0.9166
									1	ENSG00000143479	DYRK3	0.0001605	3.774	++	Not differentially expressed	88.5	8.725	1	0.003138
									20	ENSG00000185513	L3MBTL1	0.0001606	-3.774	-+	Not differentially expressed	93.3	14.906	1	0.000113
									17	ENSG00000267102	AC060766.1	0.000161	3.773	++	Not differentially expressed	33.1	1.495	1	0.2215
									6	ENSG00000069122	ADGRF5	0.0001612	3.773	++	Not differentially expressed	0	0.63	1	0.4274
									8	ENSG00000254402	LRRC24	0.0001612	-3.773	--	Not differentially expressed	61.2	2.578	1	0.1083
									10	ENSG00000156502	SUPV3L1	0.0001612	-3.773	--	Not differentially expressed	48.4	1.939	1	0.1638
									3	ENSG00000161204	ABCF3	0.0001612	-3.773	--	Not differentially expressed	77.8	4.511	1	0.03368
									19	ENSG00000089327	FXYD5	0.0001615	3.773	++	Not differentially expressed	0	0	1	0.9956
									4	ENSG00000168993	CPLX1	0.0001619	-3.772	--	Not differentially expressed	0	0.002	1	0.9621
									19	ENSG00000170906	NDUFA3	0.0001619	-3.772	--	Not differentially expressed	90.8	10.903	1	0.0009603
									11	ENSG00000149571	KIRREL3	0.0001624	-3.771	--	Not differentially expressed	74.1	3.854	1	0.04963
									12	ENSG00000090376	IRAK3	0.0001626	3.771	++	Not differentially expressed	0	0.222	1	0.6374
									16	ENSG00000130731	METTL26	0.0001634	-3.77	--	Not differentially expressed	0	0.534	1	0.4647
									20	ENSG00000171222	SCAND1	0.0001639	-3.769	--	Not differentially expressed	11.1	1.125	1	0.2888
									14	ENSG00000156411	ATP5MPL	0.0001651	-3.767	--	Not differentially expressed	49.8	1.991	1	0.1583
									19	ENSG00000161265	U2AF1L4	0.0001652	-3.767	--	Not differentially expressed	89	9.114	1	0.002537
									1	ENSG00000284686	AC119674.2	0.0001656	3.766	++	Not differentially expressed	56.7	2.309	1	0.1286
									12	ENSG00000185432	METTL7A	0.0001665	3.765	++	Not differentially expressed	59.3	2.454	1	0.1172
									6	ENSG00000137218	FRS3	0.0001676	-3.763	--	Not differentially expressed	0	0.744	1	0.3883
									11	ENSG00000137713	PPP2R1B	0.0001679	3.763	++	Not differentially expressed	0	0.219	1	0.64
									7	ENSG00000136205	TNS3	0.000168	3.763	++	Not differentially expressed	0	0.606	1	0.4363
									13	ENSG00000150459	SAP18	0.0001681	-3.763	--	Not differentially expressed	58.8	2.427	1	0.1192
									1	ENSG00000116918	TSNAX	0.0001687	-3.762	--	Not differentially expressed	0	0.012	1	0.9145
									12	ENSG00000003056	M6PR	0.0001687	-3.762	--	Not differentially expressed	26.8	1.365	1	0.2426
									8	ENSG00000147687	TATDN1	0.0001689	-3.762	--	Not differentially expressed	79.7	4.916	1	0.02661
									4	ENSG00000248713	C4orf54	0.0001696	-3.76	--	Not differentially expressed	42.1	1.728	1	0.1887
									3	ENSG00000144655	CSRNP1	0.0001701	3.76	++	Not differentially expressed	0	0.79	1	0.374
									12	ENSG00000170473	PYM1	0.0001709	-3.759	--	Not differentially expressed	53.1	2.133	1	0.1442
									22	ENSG00000185339	TCN2	0.0001716	3.758	++	Not differentially expressed	0	0.663	1	0.4156
									1	ENSG00000117118	SDHB	0.0001717	-3.757	--	Not differentially expressed	55.4	2.242	1	0.1343
									19	ENSG00000105483	CARD8	0.0001718	3.757	++	Not differentially expressed	32	1.47	1	0.2254
									7	ENSG00000239486	AC091390.3	0.0001724	-3.756	--	Not differentially expressed	92.5	13.379	1	0.0002544
									7	ENSG00000177409	SAMD9L	0.0001724	3.756	++	Not differentially expressed	10.6	1.119	1	0.2902
									2	ENSG00000171450	CDK5R2	0.0001734	-3.755	--	Not differentially expressed	0	0.146	1	0.7028
									1	ENSG00000171502	COL24A1	0.0001737	-3.754	--	Not differentially expressed	0	0.483	1	0.487
									19	ENSG00000268297	CLEC4GP1	0.0001741	-3.754	--	Not differentially expressed	80.4	5.099	1	0.02394
									8	ENSG00000104450	SPAG1	0.0001741	3.754	++	Not differentially expressed	92	12.433	1	0.0004219
									X	ENSG00000187682	ERAS	0.0001742	-3.754	--	Not differentially expressed	91.4	11.636	1	0.0006468
									3	ENSG00000158092	NCK1	0.0001761	3.751	++	Not differentially expressed	48.8	1.954	1	0.1621
									7	ENSG00000004059	ARF5	0.0001761	-3.751	--	Not differentially expressed	0	0.96	1	0.3273
									8	ENSG00000271698	AC233992.2	0.0001764	-3.751	--	Not differentially expressed	83.2	5.945	1	0.01476
									20	ENSG00000232880	NDUFB4P10	0.0001773	-3.749	--	Not differentially expressed	89.3	9.361	1	0.002217
									9	ENSG00000187609	EXD3	0.0001782	-3.748	-+	Not differentially expressed	94.1	17.014	1	3.711e-05
									11	ENSG00000182103	FAM181B	0.0001785	3.748	++	Not differentially expressed	76.3	4.213	1	0.04011
									6	ENSG00000204220	PFDN6	0.0001797	-3.746	--	Not differentially expressed	0	0.217	1	0.641
									9	ENSG00000135052	GOLM1	0.0001799	3.746	++	Not differentially expressed	91.4	11.661	1	0.0006383
									14	ENSG00000165501	LRR1	0.0001802	3.745	+-	Not differentially expressed	93.1	14.545	1	0.0001369
									8	ENSG00000197858	GPAA1	0.0001805	-3.745	--	Not differentially expressed	88.3	8.577	1	0.003404
									17	ENSG00000205544	TMEM256	0.0001807	-3.745	--	Not differentially expressed	92.2	12.814	1	0.0003441
									17	ENSG00000170836	PPM1D	0.000181	3.744	++	Not differentially expressed	60.9	2.559	1	0.1097
									19	ENSG00000212123	PRR22	0.0001814	-3.744	--	Not differentially expressed	92.6	13.59	1	0.0002274
									4	ENSG00000145293	ENOPH1	0.000184	-3.74	--	Not differentially expressed	54	2.174	1	0.1404
									6	ENSG00000135541	AHI1	0.0001845	-3.739	--	Not differentially expressed	43.9	1.784	1	0.1817
									1	ENSG00000175206	NPPA	0.0001852	-3.738	--	Not differentially expressed	0	0.016	1	0.9005
									19	ENSG00000262484	CCER2	0.0001853	-3.738	--	Not differentially expressed	78.7	4.696	1	0.03023
									11	ENSG00000172531	PPP1CA	0.0001854	-3.738	-+	Not differentially expressed	94.7	18.756	1	1.485e-05
									19	ENSG00000172006	ZNF554	0.0001855	-3.738	--	Not differentially expressed	0	0.038	1	0.8454
									1	ENSG00000116962	NID1	0.0001861	3.737	++	Not differentially expressed	71	3.448	1	0.06333
									X	ENSG00000085185	BCORL1	0.0001864	3.737	++	Not differentially expressed	33.1	1.495	1	0.2215
									11	ENSG00000149243	KLHL35	0.000187	-3.736	--	Not differentially expressed	0	0.889	1	0.3459
									4	ENSG00000109193	SULT1E1	0.000188	3.735	++	Not differentially expressed	0	0.285	1	0.5932
									10	ENSG00000170525	PFKFB3	0.0001886	3.734	++	Not differentially expressed	0	0.04	1	0.8416
									14	ENSG00000119718	EIF2B2	0.0001888	3.734	++	Not differentially expressed	89	9.115	1	0.002535
									9	ENSG00000182154	MRPL41	0.0001889	-3.733	--	Not differentially expressed	24	1.316	1	0.2512
									11	ENSG00000160593	JAML	0.0001905	3.731	++	Not differentially expressed	7.6	1.082	1	0.2983
									11	ENSG00000171067	C11orf24	0.000191	-3.731	-+	Not differentially expressed	94.4	17.916	1	2.309e-05
									15	ENSG00000140600	SH3GL3	0.000191	-3.731	--	Not differentially expressed	92	12.482	1	0.000411
									22	ENSG00000100242	SUN2	0.0001925	3.729	++	Not differentially expressed	0	0.52	1	0.471
									5	ENSG00000170091	NSG2	0.0001925	-3.729	--	Not differentially expressed	0	0.018	1	0.892
									7	ENSG00000135272	MDFIC	0.0001925	3.729	++	Not differentially expressed	67.7	3.1	1	0.0783
									19	ENSG00000173581	CCDC106	0.0001927	-3.728	--	Not differentially expressed	0	0.901	1	0.3424
									2	ENSG00000163464	CXCR1	0.0001928	3.728	++	Not differentially expressed	28.7	1.403	1	0.2361
									8	ENSG00000104312	RIPK2	0.0001931	3.728	++	Not differentially expressed	67	3.03	1	0.08175
									4	ENSG00000056050	HPF1	0.0001933	-3.728	--	Not differentially expressed	66.2	2.955	1	0.08561
									4	ENSG00000170846	AC093323.1	0.0001935	-3.727	--	Not differentially expressed	0	0.188	1	0.6647
									17	ENSG00000063015	SEZ6	0.0001946	-3.726	--	Not differentially expressed	0	0.87	1	0.351
									X	ENSG00000196972	SMIM10L2B	0.000195	-3.725	--	Not differentially expressed	0	0.29	1	0.5905
									11	ENSG00000196655	TRAPPC4	0.0001962	-3.724	--	Not differentially expressed	74	3.842	1	0.05
									12	ENSG00000174456	C12orf76	0.0001966	-3.723	--	Not differentially expressed	78.8	4.722	1	0.02979
									6	ENSG00000213722	DDAH2	0.0001973	3.723	++	Not differentially expressed	79.8	4.959	1	0.02596
									3	ENSG00000270170	NCBP2-AS2	0.0001976	-3.722	--	Not differentially expressed	0	0.276	1	0.5995
									20	ENSG00000125841	NRSN2	0.0001978	-3.722	--	Not differentially expressed	0	0.569	1	0.4508
									12	ENSG00000111674	ENO2	0.0001992	-3.72	--	Not differentially expressed	0	0.25	1	0.6171
									3	ENSG00000113916	BCL6	0.0001993	3.72	++	Not differentially expressed	0	0.134	1	0.7138
									10	ENSG00000122912	SLC25A16	0.0001993	-3.72	--	Not differentially expressed	83.5	6.075	1	0.01371
									1	ENSG00000171960	PPIH	0.0001994	-3.72	--	Not differentially expressed	63	2.7	1	0.1003
									9	ENSG00000135069	PSAT1	0.0002001	3.719	++	Not differentially expressed	71.3	3.481	1	0.06209
									17	ENSG00000214087	ARL16	0.0002002	-3.719	--	Not differentially expressed	67.3	3.062	1	0.08014
									4	ENSG00000196159	FAT4	0.0002003	3.719	++	Not differentially expressed	66.3	2.965	1	0.08511
									7	ENSG00000126522	ASL	0.0002029	-3.715	--	Not differentially expressed	83.8	6.178	1	0.01293
									12	ENSG00000153233	PTPRR	0.0002029	-3.715	--	Not differentially expressed	0	0.064	1	0.8002
									16	ENSG00000166848	TERF2IP	0.000203	-3.715	--	Not differentially expressed	0	0.038	1	0.8464
									1	ENSG00000134253	TRIM45	0.0002035	-3.715	--	Not differentially expressed	89.8	9.841	1	0.001707
									9	ENSG00000148291	SURF2	0.0002055	-3.712	--	Not differentially expressed	79.4	4.864	1	0.02742
									4	ENSG00000153064	BANK1	0.000206	3.712	++	Not differentially expressed	70.9	3.431	1	0.064
									6	ENSG00000153975	ZUP1	0.0002061	-3.711	--	Not differentially expressed	57.2	2.339	1	0.1262
									22	ENSG00000272779	AC245060.4	0.0002074	-3.71	--	Not differentially expressed	0	0.024	1	0.878
									1	ENSG00000066056	TIE1	0.0002077	3.71	++	Not differentially expressed	0	0.164	1	0.6856
									17	ENSG00000109072	VTN	0.0002102	-3.706	-+	Not differentially expressed	93.3	14.887	1	0.0001141
									16	ENSG00000103037	SETD6	0.0002104	-3.706	--	Not differentially expressed	77.3	4.407	1	0.03579
									17	ENSG00000175906	ARL4D	0.0002114	-3.705	--	Not differentially expressed	0	0.068	1	0.7936
									11	ENSG00000110042	DTX4	0.0002122	-3.704	--	Not differentially expressed	88.2	8.462	1	0.003626
									1	ENSG00000117593	DARS2	0.0002127	3.703	++	Not differentially expressed	73.6	3.793	1	0.05146
									16	ENSG00000206172	HBA1	0.0002132	-3.703	--	Not differentially expressed	91.2	11.345	1	0.0007566
									11	ENSG00000110200	ANAPC15	0.000214	-3.702	--	Not differentially expressed	92.3	13.069	1	0.0003003
									15	ENSG00000184254	ALDH1A3	0.0002144	-3.701	--	Not differentially expressed	0	0.18	1	0.671
									2	ENSG00000173272	MZT2A	0.0002147	-3.701	--	Not differentially expressed	18.4	1.226	1	0.2682
									22	ENSG00000128284	APOL3	0.0002153	3.7	++	Not differentially expressed	0	0.303	1	0.5822
									4	ENSG00000164096	C4orf3	0.0002155	-3.7	--	Not differentially expressed	89.8	9.787	1	0.001757
									7	ENSG00000236279	CLEC2L	0.0002155	-3.7	--	Not differentially expressed	0	0	1	0.9854
									14	ENSG00000140092	FBLN5	0.0002157	3.7	++	Not differentially expressed	91.5	11.816	1	0.0005872
									3	ENSG00000168032	ENTPD3	0.0002171	-3.698	--	Not differentially expressed	0	0.647	1	0.4211
									14	ENSG00000100592	DAAM1	0.0002177	3.698	++	Not differentially expressed	89.7	9.721	1	0.001822
									14	ENSG00000027075	PRKCH	0.0002193	3.696	++	Not differentially expressed	0	0.495	1	0.4819
									3	ENSG00000244405	ETV5	0.00022	-3.695	--	Not differentially expressed	0	0.519	1	0.4711
									3	ENSG00000168309	FAM107A	0.0002206	3.694	++	Not differentially expressed	0	0.037	1	0.8479
									19	ENSG00000267630	AC005758.1	0.0002211	-3.694	--	Not differentially expressed	0	0.276	1	0.5995
									X	ENSG00000269335	IKBKG	0.0002218	-3.693	--	Not differentially expressed	90.6	10.674	1	0.001086
									6	ENSG00000112541	PDE10A	0.0002225	-3.692	--	Not differentially expressed	0	0.072	1	0.7879
									14	ENSG00000092096	SLC22A17	0.0002231	-3.691	--	Not differentially expressed	0	0.146	1	0.7029
									6	ENSG00000224389	C4B	0.0002234	3.691	++	Not differentially expressed	0	0.238	1	0.6254
									1	ENSG00000085832	EPS15	0.0002235	-3.691	--	Not differentially expressed	0	0.221	1	0.6384
									9	ENSG00000130956	HABP4	0.0002245	-3.69	--	Not differentially expressed	0	0.012	1	0.9129
									12	ENSG00000182196	ARL6IP4	0.0002246	-3.69	--	Not differentially expressed	84.3	6.382	1	0.01153
									6	ENSG00000064995	TAF11	0.0002251	-3.689	--	Not differentially expressed	89.2	9.23	1	0.002381
									11	ENSG00000197702	PARVA	0.0002255	3.689	++	Not differentially expressed	90.2	10.23	1	0.001382
									1	ENSG00000176022	B3GALT6	0.0002275	-3.686	--	Not differentially expressed	0	0.637	1	0.4249
									10	ENSG00000165632	TAF3	0.0002278	3.686	++	Not differentially expressed	54	2.173	1	0.1404
									6	ENSG00000007866	TEAD3	0.000228	3.686	++	Not differentially expressed	74.6	3.943	1	0.04707
									3	ENSG00000169908	TM4SF1	0.000228	3.686	++	Not differentially expressed	11.2	1.126	1	0.2887
									13	ENSG00000238286	SLC35E1P1	0.0002287	3.685	++	Not differentially expressed	67.3	3.063	1	0.08011
									1	ENSG00000197959	DNM3	0.0002298	-3.684	--	Not differentially expressed	0	0.331	1	0.5652
									20	ENSG00000089199	CHGB	0.0002298	-3.684	--	Not differentially expressed	0	0.286	1	0.5927
									15	ENSG00000156218	ADAMTSL3	0.00023	3.684	++	Not differentially expressed	85.7	6.99	1	0.008197
									4	ENSG00000151012	SLC7A11	0.0002309	3.683	++	Not differentially expressed	75.7	4.114	1	0.04254
									21	ENSG00000205726	ITSN1	0.0002313	3.682	++	Not differentially expressed	91.1	11.183	1	0.0008254
									14	ENSG00000183648	NDUFB1	0.0002329	-3.68	--	Not differentially expressed	36.6	1.576	1	0.2093
									3	ENSG00000158163	DZIP1L	0.000233	3.68	++	Not differentially expressed	73	3.707	1	0.05419
									7	ENSG00000174353	STAG3L3	0.0002336	-3.68	-+	Not differentially expressed	94.4	17.737	1	2.536e-05
									17	ENSG00000132481	TRIM47	0.0002348	3.678	++	Not differentially expressed	0	0.788	1	0.3749
									8	ENSG00000169439	SDC2	0.0002379	3.675	++	Not differentially expressed	91	11.083	1	0.0008711
									19	ENSG00000197124	ZNF682	0.0002381	-3.675	--	Not differentially expressed	91	11.093	1	0.0008667
									11	ENSG00000159063	ALG8	0.0002382	-3.675	--	Not differentially expressed	74.9	3.985	1	0.04591
									14	ENSG00000119705	SLIRP	0.0002387	-3.674	--	Not differentially expressed	47.1	1.891	1	0.1691
									7	ENSG00000106355	LSM5	0.000239	-3.674	--	Not differentially expressed	0	0.622	1	0.4302
									17	ENSG00000204237	OXLD1	0.0002394	-3.673	--	Not differentially expressed	45.5	1.836	1	0.1754
									11	ENSG00000149792	MRPL49	0.0002397	3.673	++	Not differentially expressed	88.8	8.899	1	0.002853
									1	ENSG00000162433	AK4	0.0002414	3.671	++	Not differentially expressed	87.8	8.2	1	0.004189
									2	ENSG00000115165	CYTIP	0.0002419	3.671	++	Not differentially expressed	0	0.242	1	0.623
									9	ENSG00000283526	PRRT1B	0.0002432	3.669	++	Not differentially expressed	75.7	4.114	1	0.04254
									8	ENSG00000147526	TACC1	0.0002435	3.669	++	Not differentially expressed	85.6	6.952	1	0.008374
									2	ENSG00000173692	PSMD1	0.000244	-3.668	--	Not differentially expressed	22.2	1.285	1	0.2569
									17	ENSG00000173757	STAT5B	0.0002444	3.668	++	Not differentially expressed	0	0.008	1	0.929
									4	ENSG00000163629	PTPN13	0.000245	3.667	++	Not differentially expressed	89.9	9.911	1	0.001643
									6	ENSG00000124615	MOCS1	0.0002455	3.667	++	Not differentially expressed	67.6	3.088	1	0.07886
									X	ENSG00000101972	STAG2	0.0002466	3.666	++	Not differentially expressed	0	0.059	1	0.8074
									19	ENSG00000004777	ARHGAP33	0.0002477	-3.665	-+	Not differentially expressed	93	14.332	1	0.0001532
									8	ENSG00000160886	LY6K	0.0002477	-3.665	--	Not differentially expressed	35.6	1.552	1	0.2128
									14	ENSG00000157227	MMP14	0.0002482	3.664	++	Not differentially expressed	0	0.646	1	0.4215
									6	ENSG00000112159	MDN1	0.0002496	-3.663	--	Not differentially expressed	74.9	3.978	1	0.0461
									16	ENSG00000103423	DNAJA3	0.0002498	-3.662	--	Not differentially expressed	87.5	8.002	1	0.004673
									15	ENSG00000137821	LRRC49	0.0002501	-3.662	--	Not differentially expressed	52.7	2.114	1	0.1459
									22	ENSG00000214491	SEC14L6	0.0002504	3.662	++	Not differentially expressed	0	0.018	1	0.8932
									X	ENSG00000213397	HAUS7	0.0002508	-3.661	--	Not differentially expressed	83.1	5.904	1	0.01511
									19	ENSG00000127540	UQCR11	0.0002514	-3.661	--	Not differentially expressed	78.1	4.559	1	0.03275
									X	ENSG00000186471	AKAP14	0.000252	-3.66	--	Not differentially expressed	79.5	4.869	1	0.02734
									6	ENSG00000005700	IBTK	0.0002521	-3.66	--	Not differentially expressed	73.6	3.782	1	0.05182
									3	ENSG00000055955	ITIH4	0.0002526	-3.66	-+	Not differentially expressed	94.4	17.996	1	2.214e-05
									19	ENSG00000090971	NAT14	0.0002531	-3.659	--	Not differentially expressed	31.5	1.459	1	0.2271
									1	ENSG00000117500	TMED5	0.0002532	3.659	++	Not differentially expressed	76.1	4.192	1	0.04061
									1	ENSG00000160766	GBAP1	0.000254	-3.658	--	Not differentially expressed	71.1	3.459	1	0.06292
									8	ENSG00000104613	INTS10	0.0002547	-3.657	--	Not differentially expressed	0.6	1.006	1	0.316
									11	ENSG00000152558	TMEM123	0.000256	3.656	++	Not differentially expressed	0	0.002	1	0.9658
									X	ENSG00000102119	EMD	0.0002563	-3.656	--	Not differentially expressed	92.5	13.277	1	0.0002686
									9	ENSG00000171133	OR2K2	0.0002564	-3.656	0	Not differentially expressed	92.5	13.281	1	0.0002681
									16	ENSG00000091651	ORC6	0.0002571	-3.655	--	Not differentially expressed	91.6	11.885	1	0.000566
									12	ENSG00000110931	CAMKK2	0.0002583	-3.654	--	Not differentially expressed	0	0.105	1	0.746
									12	ENSG00000177575	CD163	0.0002584	3.654	++	Not differentially expressed	40.7	1.685	1	0.1942
									4	ENSG00000169245	CXCL10	0.0002604	3.652	++	Not differentially expressed	0	0.422	1	0.5162
									8	ENSG00000164879	CA3	0.0002612	3.651	++	Not differentially expressed	89.4	9.395	1	0.002176
									11	ENSG00000177697	CD151	0.0002616	3.651	++	Not differentially expressed	0	0.918	1	0.3379
									10	ENSG00000171224	FAM241B	0.0002618	-3.65	--	Not differentially expressed	0	0.432	1	0.5109
									20	ENSG00000101162	TUBB1	0.0002618	3.65	++	Not differentially expressed	47.2	1.893	1	0.1689
									19	ENSG00000089847	ANKRD24	0.0002624	-3.65	--	Not differentially expressed	0	0.976	1	0.3231
									16	ENSG00000162069	BICDL2	0.0002626	-3.65	--	Not differentially expressed	45.5	1.836	1	0.1754
									16	ENSG00000004779	NDUFAB1	0.0002646	-3.648	--	Not differentially expressed	0	0.152	1	0.6963
									17	ENSG00000214174	AMZ2P1	0.0002647	-3.648	--	Not differentially expressed	39.9	1.663	1	0.1972
									13	ENSG00000139597	N4BP2L1	0.0002648	-3.647	--	Not differentially expressed	76.6	4.278	1	0.03862
									X	ENSG00000102030	NAA10	0.0002652	-3.647	-+	Not differentially expressed	93	14.193	1	0.000165
									3	ENSG00000131386	GALNT15	0.0002654	3.647	++	Not differentially expressed	0	0.644	1	0.4224
									17	ENSG00000205710	C17orf107	0.0002654	-3.647	--	Not differentially expressed	0	0.184	1	0.6677
									8	ENSG00000164930	FZD6	0.0002662	3.646	++	Not differentially expressed	77.6	4.472	1	0.03446
									2	ENSG00000136732	GYPC	0.0002672	3.645	++	Not differentially expressed	46.5	1.869	1	0.1715
									8	ENSG00000147481	SNTG1	0.0002685	-3.644	--	Not differentially expressed	0	0.112	1	0.7382
									X	ENSG00000157514	TSC22D3	0.0002685	3.644	++	Not differentially expressed	72.7	3.662	1	0.05567
									1	ENSG00000116212	LRRC42	0.0002693	3.643	++	Not differentially expressed	91.3	11.502	1	0.0006951
									14	ENSG00000131966	ACTR10	0.0002694	-3.643	--	Not differentially expressed	0	0.732	1	0.3922
									10	ENSG00000203791	EEF1AKMT2	0.00027	-3.642	--	Not differentially expressed	0	0.602	1	0.4377
									7	ENSG00000136235	GPNMB	0.0002714	3.641	++	Not differentially expressed	0	0.494	1	0.482
									19	ENSG00000171817	ZNF540	0.0002715	-3.641	--	Not differentially expressed	23.4	1.306	1	0.2531
									19	ENSG00000105143	SLC1A6	0.0002717	-3.641	--	Not differentially expressed	0	0.691	1	0.4057
									14	ENSG00000183092	BEGAIN	0.000272	-3.641	--	Not differentially expressed	0	0.27	1	0.6031
									2	ENSG00000168497	CAVIN2	0.0002725	3.64	++	Not differentially expressed	0	0.192	1	0.6614
									15	ENSG00000263155	MYZAP	0.0002726	3.64	+-	Not differentially expressed	92.5	13.267	1	0.00027
									11	ENSG00000135378	PRRG4	0.0002732	3.64	++	Not differentially expressed	0	0.256	1	0.613
									1	ENSG00000271425	NBPF10	0.0002737	3.639	++	Not differentially expressed	33.4	1.5	1	0.2206
									10	ENSG00000067057	PFKP	0.0002752	3.638	++	Not differentially expressed	92.1	12.586	1	0.0003887
									11	ENSG00000175602	CCDC85B	0.0002766	-3.636	--	Not differentially expressed	0	0.332	1	0.5643
									11	ENSG00000177363	LRRN4CL	0.000277	3.636	++	Not differentially expressed	71.2	3.476	1	0.06225
									7	ENSG00000128567	PODXL	0.0002773	3.636	++	Not differentially expressed	0	0.05	1	0.8236
									4	ENSG00000127419	TMEM175	0.0002774	-3.636	-+	Not differentially expressed	95.3	21.339	1	3.848e-06
									1	ENSG00000186283	TOR3A	0.0002774	3.636	++	Not differentially expressed	0	0.391	1	0.5316
									7	ENSG00000136280	CCM2	0.0002784	-3.635	--	Not differentially expressed	0	0.553	1	0.4571
									17	ENSG00000227300	KRT16P2	0.0002793	-3.634	0	Not differentially expressed	92.4	13.122	1	0.0002919
									1	ENSG00000189337	KAZN	0.0002796	-3.633	--	Not differentially expressed	26.2	1.356	1	0.2442
									11	ENSG00000165478	HEPACAM	0.00028	3.633	++	Not differentially expressed	0	0.097	1	0.7555
									15	ENSG00000183060	LYSMD4	0.0002805	-3.633	--	Not differentially expressed	84	6.232	1	0.01254
									20	ENSG00000124214	STAU1	0.0002814	3.632	++	Not differentially expressed	91.2	11.368	1	0.0007473
									9	ENSG00000106829	TLE4	0.0002818	3.632	++	Not differentially expressed	0	0.027	1	0.8699
									4	ENSG00000138756	BMP2K	0.0002818	3.631	++	Not differentially expressed	51.9	2.079	1	0.1493
									7	ENSG00000205898	AC019155.1	0.000283	3.63	++	Not differentially expressed	30	1.428	1	0.2321
									6	ENSG00000112414	ADGRG6	0.0002832	3.63	++	Not differentially expressed	0	0.84	1	0.3594
									2	ENSG00000082438	COBLL1	0.0002843	3.629	++	Not differentially expressed	67.4	3.065	1	0.07997
									9	ENSG00000107159	CA9	0.0002843	-3.629	0	Not differentially expressed	92.4	13.089	1	0.0002971
									3	ENSG00000163491	NEK10	0.0002847	-3.629	--	Not differentially expressed	0	0.094	1	0.7593
									17	ENSG00000007237	GAS7	0.0002858	-3.628	--	Not differentially expressed	0	0.944	1	0.3313
									X	ENSG00000101940	WDR13	0.0002867	-3.627	--	Not differentially expressed	81.1	5.28	1	0.02157
									1	ENSG00000127483	HP1BP3	0.0002873	3.626	++	Not differentially expressed	84.1	6.291	1	0.01214
									1	ENSG00000162551	ALPL	0.0002875	3.626	++	Not differentially expressed	75	3.993	1	0.04568
									20	ENSG00000173404	INSM1	0.0002878	-3.626	--	Not differentially expressed	59.1	2.445	1	0.1179
									17	ENSG00000198909	MAP3K3	0.0002884	3.626	++	Not differentially expressed	0	0.741	1	0.3893
									3	ENSG00000127252	HRASLS	0.0002888	-3.625	--	Not differentially expressed	0	0.618	1	0.4317
									4	ENSG00000168538	TRAPPC11	0.0002892	-3.625	--	Not differentially expressed	55.8	2.262	1	0.1326
									7	ENSG00000106028	SSBP1	0.0002894	-3.625	--	Not differentially expressed	0	0.175	1	0.6758
									8	ENSG00000147475	ERLIN2	0.0002899	3.624	++	Not differentially expressed	38.1	1.615	1	0.2038
									4	ENSG00000109576	AADAT	0.0002901	-3.624	--	Not differentially expressed	22.6	1.292	1	0.2557
									2	ENSG00000135625	EGR4	0.0002904	-3.624	--	Not differentially expressed	75.4	4.061	1	0.04389
									11	ENSG00000174576	NPAS4	0.0002905	-3.624	--	Not differentially expressed	0.8	1.008	1	0.3154
									20	ENSG00000130701	RBBP8NL	0.0002915	-3.623	--	Not differentially expressed	63.9	2.771	1	0.09601
									X	ENSG00000198883	PNMA5	0.0002917	-3.623	--	Not differentially expressed	0	0.549	1	0.4586
									2	ENSG00000171103	TRMT61B	0.0002935	-3.621	--	Not differentially expressed	69.2	3.25	1	0.07141
									1	ENSG00000143384	MCL1	0.0002937	3.621	++	Not differentially expressed	0	0.645	1	0.422
									16	ENSG00000140945	CDH13	0.0002941	-3.62	--	Not differentially expressed	0	0.208	1	0.6486
									3	ENSG00000227124	ZNF717	0.0002942	-3.62	--	Not differentially expressed	81.9	5.533	1	0.01867
									14	ENSG00000183828	NUDT14	0.0002943	-3.62	--	Not differentially expressed	0	0.927	1	0.3356
									10	ENSG00000107438	PDLIM1	0.0002945	3.62	++	Not differentially expressed	76.6	4.28	1	0.03857
									19	ENSG00000167578	RAB4B	0.0002949	-3.62	--	Not differentially expressed	88.5	8.668	1	0.003238
									6	ENSG00000181472	ZBTB2	0.0002955	3.619	++	Not differentially expressed	83.8	6.183	1	0.0129
									22	ENSG00000184702	2024-09-05	0.000297	-3.618	--	Not differentially expressed	0	0.388	1	0.5335
									9	ENSG00000131669	NINJ1	0.000297	3.618	++	Not differentially expressed	16.6	1.199	1	0.2734
									5	ENSG00000170231	FABP6	0.0002973	-3.618	--	Not differentially expressed	0	0.082	1	0.7751
									12	ENSG00000166863	TAC3	0.0002973	-3.618	--	Not differentially expressed	37.5	1.6	1	0.2059
									7	ENSG00000205277	MUC12	0.0002975	-3.617	--	Not differentially expressed	0	0.497	1	0.4807
									2	ENSG00000121966	CXCR4	0.0002981	3.617	++	Not differentially expressed	0	0.002	1	0.9618
									10	ENSG00000136770	DNAJC1	0.0002986	3.616	++	Not differentially expressed	77.2	4.394	1	0.03606
									17	ENSG00000141577	CEP131	0.0002991	-3.616	-+	Not differentially expressed	93.3	14.913	1	0.0001126
									3	ENSG00000283189	AC104452.1	0.0002994	-3.616	--	Not differentially expressed	89.3	9.342	1	0.00224
									17	ENSG00000125398	SOX9	0.000301	3.614	++	Not differentially expressed	0	0.282	1	0.5956
									8	ENSG00000164919	COX6C	0.0003018	-3.614	--	Not differentially expressed	0	0.278	1	0.5981
									19	ENSG00000142530	FAM71E1	0.0003021	-3.614	--	Not differentially expressed	66.7	3.001	1	0.0832
									5	ENSG00000164405	UQCRQ	0.0003028	-3.613	--	Not differentially expressed	0	0.693	1	0.4053
									20	ENSG00000101367	MAPRE1	0.0003033	3.612	++	Not differentially expressed	78.4	4.626	1	0.03149
									X	ENSG00000181191	PJA1	0.0003035	-3.612	--	Not differentially expressed	0	0.5	1	0.4797
									13	ENSG00000102802	MEDAG	0.0003039	3.612	+-	Not differentially expressed	94.2	17.211	1	3.344e-05
									16	ENSG00000140835	CHST4	0.0003048	3.611	++	Not differentially expressed	91.3	11.432	1	0.000722
									6	ENSG00000244731	C4A	0.000305	3.611	++	Not differentially expressed	0	0.007	1	0.9351
									18	ENSG00000141448	GATA6	0.0003087	3.608	++	Not differentially expressed	89.1	9.158	1	0.002476
									7	ENSG00000087077	TRIP6	0.0003091	3.608	++	Not differentially expressed	0	0.077	1	0.7819
									6	ENSG00000112773	TENT5A	0.0003093	3.607	++	Not differentially expressed	40.4	1.678	1	0.1952
									4	ENSG00000168310	IRF2	0.0003095	3.607	++	Not differentially expressed	0	0.042	1	0.8372
									5	ENSG00000251348	HSPD1P11	0.0003104	3.606	++	Not differentially expressed	67.1	3.037	1	0.08137
									10	ENSG00000148690	FRA10AC1	0.0003111	-3.606	--	Not differentially expressed	81.6	5.426	1	0.01984
									17	ENSG00000262814	MRPL12	0.0003142	-3.603	--	Not differentially expressed	23.6	1.31	1	0.2524
									3	ENSG00000168314	MOBP	0.0003142	-3.603	-+	Not differentially expressed	97	32.886	1	9.772e-09
									6	ENSG00000112118	MCM3	0.0003145	3.603	++	Not differentially expressed	4.9	1.052	1	0.3051
									7	ENSG00000091136	LAMB1	0.0003148	-3.603	--	Not differentially expressed	0	0.001	1	0.974
									16	ENSG00000188827	SLX4	0.0003157	-3.602	--	Not differentially expressed	91.2	11.389	1	0.0007388
									7	ENSG00000106266	SNX8	0.0003168	-3.601	--	Not differentially expressed	81.1	5.303	1	0.02129
									3	ENSG00000177646	ACAD9	0.0003175	-3.601	--	Not differentially expressed	85.7	6.979	1	0.008247
									1	ENSG00000117691	NENF	0.0003185	-3.6	-+	Not differentially expressed	93.8	16.128	1	5.92e-05
									11	ENSG00000149591	TAGLN	0.0003193	3.599	++	Not differentially expressed	0	0.199	1	0.6554
									19	ENSG00000130244	FAM98C	0.0003194	-3.599	--	Not differentially expressed	86	7.144	1	0.007521
									10	ENSG00000155256	ZFYVE27	0.0003205	-3.598	--	Not differentially expressed	0	0.624	1	0.4295
									13	ENSG00000134873	CLDN10	0.0003206	3.598	++	Not differentially expressed	90.1	10.117	1	0.001469
									5	ENSG00000164615	CAMLG	0.0003218	-3.597	--	Not differentially expressed	0	0.212	1	0.6454
									1	ENSG00000173436	MINOS1	0.0003241	-3.595	--	Not differentially expressed	72.3	3.613	1	0.05733
									16	ENSG00000197912	SPG7	0.0003257	-3.594	-+	Not differentially expressed	95.1	20.415	1	6.235e-06
									10	ENSG00000107738	VSIR	0.0003258	3.594	++	Not differentially expressed	0	0.011	1	0.9178
									X	ENSG00000169083	AR	0.0003265	3.593	++	Not differentially expressed	0	0.023	1	0.8788
									4	ENSG00000109536	FRG1	0.0003275	-3.592	--	Not differentially expressed	67	3.026	1	0.08192
									4	ENSG00000145365	TIFA	0.0003282	3.592	++	Not differentially expressed	76	4.17	1	0.04116
									19	ENSG00000174521	TTC9B	0.0003286	-3.592	--	Not differentially expressed	0	0.245	1	0.6207
									2	ENSG00000115648	MLPH	0.0003303	3.59	++	Not differentially expressed	85.2	6.762	1	0.009313
									16	ENSG00000086506	HBQ1	0.0003308	-3.59	--	Not differentially expressed	0	0.052	1	0.8195
									7	ENSG00000229018	PMS2P7	0.000331	-3.59	--	Not differentially expressed	0	0.137	1	0.7114
									1	ENSG00000237379	CBX1P3	0.0003317	3.589	0	Not differentially expressed	92.2	12.802	1	0.0003463
									22	ENSG00000100330	MTMR3	0.0003333	3.588	++	Not differentially expressed	82.6	5.735	1	0.01663
									9	ENSG00000197579	TOPORS	0.000334	3.587	+-	Not differentially expressed	92.9	14.137	1	0.0001699
									20	ENSG00000101096	NFATC2	0.0003353	3.586	++	Not differentially expressed	0	0.083	1	0.7734
									7	ENSG00000185274	GALNT17	0.0003356	-3.586	--	Not differentially expressed	0	0.44	1	0.507
									1	ENSG00000085998	POMGNT1	0.000336	-3.586	--	Not differentially expressed	92	12.496	1	0.0004079
									3	ENSG00000114115	RBP1	0.0003366	-3.585	--	Not differentially expressed	82.4	5.675	1	0.01721
									2	ENSG00000115598	IL1RL2	0.0003368	-3.585	--	Not differentially expressed	0	0.203	1	0.6527
									X	ENSG00000077279	DCX	0.0003375	-3.585	--	Not differentially expressed	0	0.101	1	0.7508
									2	ENSG00000198142	SOWAHC	0.0003393	3.583	++	Not differentially expressed	69.1	3.233	1	0.07218
									19	ENSG00000198258	UBL5	0.0003405	-3.582	--	Not differentially expressed	65.6	2.904	1	0.08836
									5	ENSG00000213949	ITGA1	0.0003409	3.582	++	Not differentially expressed	0	0.547	1	0.4594
									11	ENSG00000166439	RNF169	0.0003426	3.581	++	Not differentially expressed	60.6	2.536	1	0.1113
									16	ENSG00000103404	USP31	0.0003432	3.58	++	Not differentially expressed	28	1.388	1	0.2387
									12	ENSG00000125084	WNT1	0.0003438	-3.58	--	Not differentially expressed	0	0.343	1	0.5583
									2	ENSG00000136710	CCDC115	0.0003442	-3.58	--	Not differentially expressed	31.4	1.458	1	0.2273
									17	ENSG00000161940	BCL6B	0.0003444	3.579	++	Not differentially expressed	0	0.438	1	0.5083
									12	ENSG00000139644	TMBIM6	0.0003453	3.579	++	Not differentially expressed	70	3.33	1	0.06804
									17	ENSG00000167100	SAMD14	0.0003463	-3.578	--	Not differentially expressed	0	0.837	1	0.3604
									X	ENSG00000179304	FAM156B	0.0003471	-3.577	--	Not differentially expressed	73.9	3.839	1	0.05008
									16	ENSG00000140983	RHOT2	0.0003483	-3.576	--	Not differentially expressed	89.6	9.625	1	0.001919
									9	ENSG00000147883	CDKN2B	0.0003499	3.575	++	Not differentially expressed	81.8	5.495	1	0.01907
									10	ENSG00000196865	NHLRC2	0.0003507	3.575	++	Not differentially expressed	27.3	1.375	1	0.241
									15	ENSG00000103742	IGDCC4	0.0003508	3.575	++	Not differentially expressed	0	0.088	1	0.7662
									19	ENSG00000179846	NKPD1	0.000352	-3.574	--	Not differentially expressed	84.7	6.542	1	0.01054
									4	ENSG00000178343	SHISA3	0.0003521	3.574	++	Not differentially expressed	51.6	2.068	1	0.1504
									3	ENSG00000114902	SPCS1	0.0003525	-3.573	--	Not differentially expressed	69.7	3.299	1	0.06934
									16	ENSG00000133392	MYH11	0.0003536	3.572	++	Not differentially expressed	81	5.266	1	0.02175
									1	ENSG00000121753	ADGRB2	0.0003537	-3.572	--	Not differentially expressed	0	0	1	0.9942
									14	ENSG00000092108	SCFD1	0.0003538	-3.572	--	Not differentially expressed	5.9	1.062	1	0.3027
									11	ENSG00000149231	CCDC82	0.0003548	-3.572	--	Not differentially expressed	83.9	6.204	1	0.01275
									3	ENSG00000161267	BDH1	0.0003557	-3.571	--	Not differentially expressed	52.3	2.097	1	0.1476
									X	ENSG00000131269	ABCB7	0.0003574	3.57	++	Not differentially expressed	85.2	6.747	1	0.009393
									5	ENSG00000178175	ZNF366	0.0003576	3.57	++	Not differentially expressed	0	0.089	1	0.7661
									12	ENSG00000184047	DIABLO	0.0003576	-3.57	--	Not differentially expressed	72.7	3.658	1	0.05581
									10	ENSG00000188690	UROS	0.0003582	-3.569	--	Not differentially expressed	0	0.453	1	0.5011
									19	ENSG00000105472	CLEC11A	0.0003583	-3.569	--	Not differentially expressed	75.2	4.032	1	0.04465
									8	ENSG00000164823	OSGIN2	0.0003601	3.568	+-	Not differentially expressed	92.6	13.492	1	0.0002396
									11	ENSG00000211450	SELENOH	0.0003618	-3.567	--	Not differentially expressed	54.5	2.198	1	0.1382
									12	ENSG00000155980	KIF5A	0.0003621	3.566	++	Not differentially expressed	87.7	8.12	1	0.004379
									3	ENSG00000163320	CGGBP1	0.0003631	3.566	+-	Not differentially expressed	92.5	13.405	1	0.000251
									1	ENSG00000072694	FCGR2B	0.0003641	3.565	++	Not differentially expressed	0	0.395	1	0.5296
									11	ENSG00000005801	ZNF195	0.0003644	-3.565	--	Not differentially expressed	82.2	5.606	1	0.0179
									20	ENSG00000125991	ERGIC3	0.0003656	-3.564	--	Not differentially expressed	86.8	7.549	1	0.006004
									19	ENSG00000177380	PPFIA3	0.0003658	-3.564	--	Not differentially expressed	0	0.023	1	0.8793
									11	ENSG00000166801	FAM111A	0.0003672	3.563	++	Not differentially expressed	37.3	1.595	1	0.2067
									7	ENSG00000160963	COL26A1	0.0003674	-3.562	--	Not differentially expressed	0	0.992	1	0.3194
									5	ENSG00000249662	LINC02218	0.0003679	-3.562	--	Not differentially expressed	0	0.012	1	0.9139
									16	ENSG00000162065	TBC1D24	0.0003684	-3.562	--	Not differentially expressed	0	0.878	1	0.3488
									11	ENSG00000150779	TIMM8B	0.0003697	-3.561	--	Not differentially expressed	60.3	2.517	1	0.1126
									15	ENSG00000131873	CHSY1	0.00037	3.561	++	Not differentially expressed	0	0.873	1	0.3501
									8	ENSG00000085719	CPNE3	0.0003708	3.56	++	Not differentially expressed	77.5	4.443	1	0.03505
									12	ENSG00000169884	WNT10B	0.0003709	-3.56	--	Not differentially expressed	0	0.433	1	0.5103
									9	ENSG00000213930	GALT	0.000371	-3.56	--	Not differentially expressed	90.2	10.226	1	0.001385
									8	ENSG00000255437	AC023538.1	0.000371	3.56	++	Not differentially expressed	64.8	2.838	1	0.09208
									14	ENSG00000261208	AL365475.1	0.0003725	3.559	+-	Not differentially expressed	93.9	16.375	1	5.196e-05
									5	ENSG00000164291	ARSK	0.0003732	3.558	++	Not differentially expressed	87.9	8.274	1	0.004021
									20	ENSG00000101187	SLCO4A1	0.0003735	3.558	++	Not differentially expressed	0	0.404	1	0.5252
									1	ENSG00000174348	PODN	0.0003743	3.558	++	Not differentially expressed	0	0.993	1	0.3191
									6	ENSG00000124782	RREB1	0.0003743	3.558	++	Not differentially expressed	0	0.462	1	0.4965
									3	ENSG00000114626	ABTB1	0.0003745	-3.557	--	Not differentially expressed	83.2	5.96	1	0.01464
									21	ENSG00000160183	TMPRSS3	0.0003762	3.556	++	Not differentially expressed	69.7	3.301	1	0.06922
									2	ENSG00000163449	TMEM169	0.0003775	-3.555	--	Not differentially expressed	0	0.081	1	0.7753
									5	ENSG00000112855	HARS2	0.0003782	-3.555	--	Not differentially expressed	80.3	5.074	1	0.02428
									7	ENSG00000122512	PMS2	0.0003793	-3.554	--	Not differentially expressed	0	0.876	1	0.3493
									10	ENSG00000099204	ABLIM1	0.0003804	3.553	++	Not differentially expressed	0	0.319	1	0.5723
									7	ENSG00000002933	TMEM176A	0.0003806	3.553	++	Not differentially expressed	0	0.007	1	0.9345
									1	ENSG00000211451	GNRHR2	0.0003819	-3.552	-+	Not differentially expressed	94.6	18.404	1	1.787e-05
									7	ENSG00000214253	FIS1	0.0003831	-3.551	--	Not differentially expressed	91.1	11.194	1	0.0008206
									2	ENSG00000196460	RFX8	0.0003841	-3.551	--	Not differentially expressed	0	0.248	1	0.6185
									1	ENSG00000117480	FAAH	0.0003847	-3.55	-+	Not differentially expressed	96.5	28.73	1	8.322e-08
									1	ENSG00000159658	EFCAB14	0.0003847	3.55	++	Not differentially expressed	54.7	2.207	1	0.1374
									18	ENSG00000176624	MEX3C	0.0003858	3.55	++	Not differentially expressed	88.5	8.676	1	0.003224
									18	ENSG00000132199	ENOSF1	0.0003875	-3.548	-+	Not differentially expressed	95.8	23.652	1	1.154e-06
									1	ENSG00000117395	EBNA1BP2	0.0003876	-3.548	--	Not differentially expressed	0	0.64	1	0.4237
									1	ENSG00000153029	MR1	0.0003877	3.548	++	Not differentially expressed	0	0.176	1	0.6752
									11	ENSG00000166313	APBB1	0.0003879	-3.548	--	Not differentially expressed	38.5	1.625	1	0.2024
									7	ENSG00000179144	GIMAP7	0.0003884	3.548	++	Not differentially expressed	0	0.039	1	0.8444
									15	ENSG00000069974	RAB27A	0.0003912	3.546	++	Not differentially expressed	65.1	2.867	1	0.09042
									22	ENSG00000227755	AP000344.1	0.0003914	3.546	++	Not differentially expressed	1.9	1.019	1	0.3127
									11	ENSG00000109832	DDX25	0.000393	-3.545	--	Not differentially expressed	43.5	1.771	1	0.1832
									19	ENSG00000125652	ALKBH7	0.0003933	-3.545	--	Not differentially expressed	91.6	11.972	1	0.0005401
									5	ENSG00000154124	OTULIN	0.0003954	3.543	++	Not differentially expressed	84.3	6.354	1	0.01171
									19	ENSG00000102575	ACP5	0.0003961	3.543	++	Not differentially expressed	0	0.108	1	0.7419
									3	ENSG00000253540	FAM86HP	0.0003964	-3.542	--	Not differentially expressed	0	0.359	1	0.5488
									12	ENSG00000111266	DUSP16	0.0003965	3.542	++	Not differentially expressed	16.4	1.197	1	0.274
									11	ENSG00000137501	SYTL2	0.0003991	-3.541	--	Not differentially expressed	58.5	2.409	1	0.1206
									2	ENSG00000150540	HNMT	0.0003993	3.541	++	Not differentially expressed	0	0.162	1	0.6873
									6	ENSG00000204644	ZFP57	0.0004	-3.54	-+	Not differentially expressed	94.8	19.344	1	1.092e-05
									1	ENSG00000143622	RIT1	0.0004006	3.54	++	Not differentially expressed	63.9	2.772	1	0.09593
									11	ENSG00000197901	SLC22A6	0.000401	3.539	++	Not differentially expressed	91.1	11.231	1	0.0008044
									3	ENSG00000144843	ADPRH	0.0004014	3.539	++	Not differentially expressed	0	0.001	1	0.9728
									14	ENSG00000100441	KHNYN	0.0004025	3.538	++	Not differentially expressed	0	0.033	1	0.8548
									19	ENSG00000105705	SUGP1	0.0004034	-3.538	--	Not differentially expressed	86.4	7.353	1	0.006695
									6	ENSG00000130023	ERMARD	0.0004039	-3.537	--	Not differentially expressed	83	5.89	1	0.01522
									11	ENSG00000165325	DEUP1	0.0004039	-3.538	--	Not differentially expressed	91.9	12.394	1	0.0004308
									16	ENSG00000140798	ABCC12	0.0004053	-3.537	--	Not differentially expressed	0	0.428	1	0.5128
									15	ENSG00000171914	TLN2	0.0004069	-3.536	--	Not differentially expressed	0	0.388	1	0.5334
									17	ENSG00000131097	HIGD1B	0.0004079	3.535	++	Not differentially expressed	9.7	1.107	1	0.2927
									3	ENSG00000184220	CMSS1	0.0004082	-3.535	--	Not differentially expressed	41.5	1.71	1	0.1909
									20	ENSG00000215305	VPS16	0.0004085	-3.535	--	Not differentially expressed	86.6	7.439	1	0.006383
									15	ENSG00000159248	GJD2	0.000409	-3.534	--	Not differentially expressed	76.1	4.177	1	0.04097
									20	ENSG00000088930	XRN2	0.00041	3.534	++	Not differentially expressed	89.3	9.381	1	0.002193
									5	ENSG00000171530	TBCA	0.0004117	-3.532	--	Not differentially expressed	71.8	3.545	1	0.05974
									X	ENSG00000102312	PORCN	0.0004127	-3.532	--	Not differentially expressed	0	0.559	1	0.4546
									7	ENSG00000198556	ZNF789	0.0004128	-3.532	-+	Not differentially expressed	96.6	29.719	1	4.994e-08
									19	ENSG00000042753	AP2S1	0.000413	-3.532	--	Not differentially expressed	0	0.385	1	0.535
									10	ENSG00000165629	ATP5F1C	0.0004147	-3.531	--	Not differentially expressed	0	0.282	1	0.5955
									X	ENSG00000196507	TCEAL3	0.0004153	-3.53	--	Not differentially expressed	90.9	10.977	1	0.0009224
									18	ENSG00000175387	SMAD2	0.0004158	3.53	+-	Not differentially expressed	93.3	14.915	1	0.0001125
									19	ENSG00000104833	TUBB4A	0.0004168	-3.529	--	Not differentially expressed	0	0.404	1	0.5252
									9	ENSG00000106692	FKTN	0.0004177	-3.529	--	Not differentially expressed	0	0.643	1	0.4225
									4	ENSG00000171476	HOPX	0.0004177	-3.529	--	Not differentially expressed	0	0.386	1	0.5342
									14	ENSG00000165821	SALL2	0.000419	3.528	++	Not differentially expressed	29.5	1.419	1	0.2336
									10	ENSG00000186766	FOXI2	0.0004198	3.527	0	Not differentially expressed	91.9	12.364	1	0.0004377
									5	ENSG00000237190	CDKN2AIPNL	0.000421	-3.527	--	Not differentially expressed	34.2	1.519	1	0.2177
									20	ENSG00000118707	TGIF2	0.0004217	3.526	++	Not differentially expressed	0	0.233	1	0.6293
									18	ENSG00000177576	C18orf32	0.000425	-3.524	--	Not differentially expressed	0	0.219	1	0.6396
									19	ENSG00000178982	EIF3K	0.0004261	-3.523	--	Not differentially expressed	85.1	6.699	1	0.009649
									X	ENSG00000147027	TMEM47	0.0004273	3.523	++	Not differentially expressed	80.4	5.099	1	0.02393
									4	ENSG00000163257	DCAF16	0.0004286	-3.522	--	Not differentially expressed	81	5.268	1	0.02172
									12	ENSG00000139329	LUM	0.0004289	3.522	++	Not differentially expressed	88.3	8.527	1	0.0035
									7	ENSG00000106077	ABHD11	0.0004298	-3.521	--	Not differentially expressed	87	7.709	1	0.005495
									16	ENSG00000176046	NUPR1	0.00043	3.521	++	Not differentially expressed	0	0.02	1	0.8872
									10	ENSG00000107882	SUFU	0.0004304	3.521	++	Not differentially expressed	0	0.623	1	0.4301
									1	ENSG00000143436	MRPL9	0.0004319	-3.52	--	Not differentially expressed	69.6	3.286	1	0.06988
									16	ENSG00000127561	SYNGR3	0.0004324	-3.519	--	Not differentially expressed	71.2	3.469	1	0.06255
									X	ENSG00000101868	POLA1	0.0004325	3.519	++	Not differentially expressed	86.3	7.291	1	0.006932
									21	ENSG00000157617	C2CD2	0.000435	3.518	++	Not differentially expressed	0	0.135	1	0.7128
									1	ENSG00000198842	DUSP27	0.0004352	-3.518	--	Not differentially expressed	78.6	4.668	1	0.03072
									4	ENSG00000138668	HNRNPD	0.0004354	-3.518	--	Not differentially expressed	0	0.066	1	0.7965
									9	ENSG00000251349	MSANTD3-TMEFF1	0.000436	-3.517	--	Not differentially expressed	73.7	3.808	1	0.051
									11	ENSG00000171631	P2RY6	0.000437	3.517	++	Not differentially expressed	0	0.006	1	0.9392
									9	ENSG00000157657	ZNF618	0.0004371	3.517	++	Not differentially expressed	0	0.054	1	0.8157
									12	ENSG00000173588	CEP83	0.0004383	-3.516	--	Not differentially expressed	87.4	7.931	1	0.004859
									6	ENSG00000112419	PHACTR2	0.0004392	3.515	++	Not differentially expressed	84.7	6.523	1	0.01065
									3	ENSG00000145087	STXBP5L	0.0004397	-3.515	--	Not differentially expressed	0	0.416	1	0.5189
									15	ENSG00000169684	CHRNA5	0.0004398	3.515	++	Not differentially expressed	0	0.168	1	0.6822
									9	ENSG00000279073	AL807752.6	0.0004413	-3.514	-+	Not differentially expressed	92.8	13.823	1	0.0002008
									5	ENSG00000113360	DROSHA	0.0004418	-3.514	--	Not differentially expressed	84.5	6.434	1	0.01119
									20	ENSG00000100985	MMP9	0.0004427	3.513	++	Not differentially expressed	85.8	7.03	1	0.008014
									6	ENSG00000198087	CD2AP	0.0004445	3.512	++	Not differentially expressed	44.3	1.795	1	0.1804
									1	ENSG00000162426	SLC45A1	0.0004446	-3.512	--	Not differentially expressed	0	0.036	1	0.8487
									14	ENSG00000100650	SRSF5	0.0004447	-3.512	--	Not differentially expressed	75.5	4.078	1	0.04343
									19	ENSG00000132002	DNAJB1	0.0004456	3.511	++	Not differentially expressed	18.7	1.23	1	0.2673
									7	ENSG00000168090	COPS6	0.0004457	-3.511	--	Not differentially expressed	0	0.562	1	0.4533
									10	ENSG00000095485	CWF19L1	0.0004463	-3.511	--	Not differentially expressed	85.7	6.993	1	0.008185
									14	ENSG00000165801	ARHGEF40	0.0004472	3.511	++	Not differentially expressed	0	0.028	1	0.8669
									X	ENSG00000102409	BEX4	0.0004477	-3.51	--	Not differentially expressed	0	0.016	1	0.9001
									X	ENSG00000155962	CLIC2	0.0004488	3.51	++	Not differentially expressed	67.6	3.091	1	0.07874
									19	ENSG00000196235	SUPT5H	0.0004498	-3.509	-+	Not differentially expressed	93.7	15.955	1	6.487e-05
									11	ENSG00000166436	TRIM66	0.0004514	-3.508	--	Not differentially expressed	66.2	2.961	1	0.08528
									11	ENSG00000165916	PSMC3	0.000452	-3.508	--	Not differentially expressed	14.3	1.166	1	0.2802
									11	ENSG00000172247	C1QTNF4	0.0004522	-3.508	--	Not differentially expressed	0	0.16	1	0.6896
									X	ENSG00000133169	BEX1	0.0004531	-3.507	--	Not differentially expressed	0	0.001	1	0.9734
									6	ENSG00000051620	HEBP2	0.0004543	3.506	++	Not differentially expressed	66.3	2.969	1	0.08488
									14	ENSG00000090060	PAPOLA	0.0004558	3.505	++	Not differentially expressed	59.9	2.495	1	0.1142
									12	ENSG00000060982	BCAT1	0.0004577	-3.504	--	Not differentially expressed	0	0.016	1	0.8981
									19	ENSG00000130005	GAMT	0.000458	-3.504	-+	Not differentially expressed	95.5	22.244	1	2.401e-06
									1	ENSG00000234219	CDCA4P4	0.000459	3.504	++	Not differentially expressed	0	0.934	1	0.3339
									17	ENSG00000182327	GLTPD2	0.0004592	-3.503	--	Not differentially expressed	55.8	2.264	1	0.1324
									12	ENSG00000139637	C12orf10	0.0004593	-3.503	--	Not differentially expressed	57.4	2.349	1	0.1254
									12	ENSG00000139567	ACVRL1	0.0004596	3.503	++	Not differentially expressed	0	0.108	1	0.7428
									17	ENSG00000141034	GID4	0.0004604	3.503	++	Not differentially expressed	83.6	6.116	1	0.0134
									16	ENSG00000103316	CRYM	0.0004611	-3.502	--	Not differentially expressed	0	0.103	1	0.7482
									14	ENSG00000100678	SLC8A3	0.0004623	-3.502	--	Not differentially expressed	0	0.513	1	0.4737
									11	ENSG00000166333	ILK	0.0004623	3.502	++	Not differentially expressed	12.1	1.138	1	0.2861
									8	ENSG00000185189	NRBP2	0.0004632	-3.501	-+	Not differentially expressed	94.4	17.817	1	2.432e-05
									17	ENSG00000108691	CCL2	0.0004633	3.501	+-	Not differentially expressed	93.3	14.891	1	0.0001139
									17	ENSG00000196704	AMZ2	0.0004633	-3.501	--	Not differentially expressed	0	0	1	0.9896
									9	ENSG00000165029	ABCA1	0.0004638	3.501	++	Not differentially expressed	0	0.944	1	0.3311
									17	ENSG00000108528	SLC25A11	0.0004643	-3.501	--	Not differentially expressed	38.3	1.62	1	0.2031
									6	ENSG00000047579	DTNBP1	0.0004652	-3.5	--	Not differentially expressed	0	0.398	1	0.528
									19	ENSG00000104872	PIH1D1	0.0004656	-3.5	--	Not differentially expressed	85.6	6.928	1	0.008484
									4	ENSG00000138821	SLC39A8	0.0004668	3.499	++	Not differentially expressed	25.4	1.34	1	0.2471
									18	ENSG00000141759	TXNL4A	0.0004685	-3.498	--	Not differentially expressed	38.4	1.623	1	0.2027
									14	ENSG00000042317	SPATA7	0.0004706	-3.497	--	Not differentially expressed	49.7	1.99	1	0.1584
									19	ENSG00000125743	SNRPD2	0.0004725	-3.496	--	Not differentially expressed	44.8	1.812	1	0.1783
									15	ENSG00000182175	RGMA	0.000473	3.496	++	Not differentially expressed	78.7	4.696	1	0.03023
									13	ENSG00000102554	KLF5	0.0004734	3.495	++	Not differentially expressed	89.2	9.269	1	0.00233
									4	ENSG00000251516	AC098583.2	0.0004765	3.494	++	Not differentially expressed	0	0.576	1	0.4479
									6	ENSG00000172469	MANEA	0.0004765	3.494	++	Not differentially expressed	72.5	3.633	1	0.05664
									19	ENSG00000141933	TPGS1	0.0004766	-3.494	--	Not differentially expressed	9.3	1.103	1	0.2937
									1	ENSG00000182901	RGS7	0.0004766	-3.494	--	Not differentially expressed	0.5	1.005	1	0.3161
									11	ENSG00000197345	MRPL21	0.0004773	-3.493	--	Not differentially expressed	0	0.652	1	0.4194
									16	ENSG00000188536	HBA2	0.0004781	-3.493	-+	Not differentially expressed	92	12.502	1	0.0004066
									2	ENSG00000123999	INHA	0.0004786	-3.492	--	Not differentially expressed	85.2	6.742	1	0.009414
									4	ENSG00000164100	NDST3	0.0004786	-3.492	--	Not differentially expressed	0	0.256	1	0.6128
									15	ENSG00000140299	BNIP2	0.0004789	3.492	++	Not differentially expressed	0	0.921	1	0.3372
									12	ENSG00000161813	LARP4	0.0004796	3.492	++	Not differentially expressed	80.2	5.061	1	0.02447
									10	ENSG00000065665	SEC61A2	0.0004798	-3.492	--	Not differentially expressed	0	0.001	1	0.9713
									17	ENSG00000170175	CHRNB1	0.0004804	3.491	++	Not differentially expressed	0	0.089	1	0.7656
									9	ENSG00000165271	NOL6	0.0004829	-3.49	--	Not differentially expressed	0	0.065	1	0.7993
									1	ENSG00000177807	KCNJ10	0.0004843	3.489	++	Not differentially expressed	0	0.904	1	0.3418
									18	ENSG00000141622	RNF165	0.0004844	-3.489	--	Not differentially expressed	0	0.268	1	0.6044
									X	ENSG00000102109	PCSK1N	0.0004893	-3.487	--	Not differentially expressed	0	0.008	1	0.9303
									11	ENSG00000175352	NRIP3	0.0004896	-3.486	--	Not differentially expressed	0	0.305	1	0.581
									1	ENSG00000116824	CD2	0.0004898	3.486	++	Not differentially expressed	0	0.031	1	0.8599
									X	ENSG00000169093	ASMTL	0.0004916	-3.485	--	Not differentially expressed	10.9	1.122	1	0.2894
									5	ENSG00000146054	TRIM7	0.000492	-3.485	--	Not differentially expressed	87.6	8.088	1	0.004456
									2	ENSG00000176887	SOX11	0.0004927	-3.485	-+	Not differentially expressed	94.8	19.337	1	1.096e-05
									X	ENSG00000101955	SRPX	0.0004933	3.484	++	Not differentially expressed	0	0.237	1	0.6264
									18	ENSG00000082397	EPB41L3	0.0004941	-3.484	--	Not differentially expressed	0	0.706	1	0.4008
									7	ENSG00000006625	GGCT	0.0004959	-3.483	--	Not differentially expressed	0	0.123	1	0.7254
									7	ENSG00000128609	NDUFA5	0.0004961	-3.483	--	Not differentially expressed	0	0.02	1	0.8873
									9	ENSG00000137076	TLN1	0.0004978	3.482	++	Not differentially expressed	0	0.095	1	0.7584
									11	ENSG00000170276	HSPB2	0.0005015	3.48	++	Not differentially expressed	26.7	1.363	1	0.243
									20	ENSG00000053438	NNAT	0.0005044	-3.478	--	Not differentially expressed	0	0.242	1	0.6225
									15	ENSG00000140564	FURIN	0.0005053	3.478	++	Not differentially expressed	84.6	6.501	1	0.01078
									3	ENSG00000232112	TMA7	0.0005058	-3.478	--	Not differentially expressed	59.9	2.493	1	0.1144
									9	ENSG00000160323	ADAMTS13	0.0005101	-3.475	--	Not differentially expressed	88.9	8.981	1	0.002728
									19	ENSG00000105185	PDCD5	0.0005101	-3.475	--	Not differentially expressed	0	0.059	1	0.808
									19	ENSG00000115255	REEP6	0.0005104	-3.475	--	Not differentially expressed	82	5.548	1	0.0185
									2	ENSG00000219626	FAM228B	0.0005132	-3.474	-+	Not differentially expressed	94.7	18.922	1	1.362e-05
									18	ENSG00000122490	PQLC1	0.0005133	-3.474	--	Not differentially expressed	0	0.699	1	0.4032
									17	ENSG00000263429	TMEM238L	0.0005133	3.474	++	Not differentially expressed	84	6.246	1	0.01244
									3	ENSG00000157093	LYZL4	0.000516	-3.472	--	Not differentially expressed	0	0.302	1	0.5826
									19	ENSG00000205138	SDHAF1	0.0005179	-3.471	--	Not differentially expressed	64.7	2.834	1	0.0923
									20	ENSG00000244687	UBE2V1	0.0005181	-3.471	--	Not differentially expressed	0	0.538	1	0.4634
									20	ENSG00000171703	TCEA2	0.0005186	-3.471	--	Not differentially expressed	81	5.259	1	0.02183
									11	ENSG00000110628	SLC22A18	0.0005186	-3.471	--	Not differentially expressed	0	0.199	1	0.6557
									4	ENSG00000138646	HERC5	0.0005213	3.47	++	Not differentially expressed	0	0.141	1	0.7073
									5	ENSG00000145494	NDUFS6	0.0005213	-3.47	--	Not differentially expressed	77.1	4.362	1	0.03674
									6	ENSG00000164418	GRIK2	0.0005224	-3.469	--	Not differentially expressed	0	0.048	1	0.8261
									12	ENSG00000089220	PEBP1	0.0005265	-3.467	--	Not differentially expressed	13.5	1.156	1	0.2822
									1	ENSG00000164008	C1orf50	0.0005275	-3.466	-+	Not differentially expressed	92.2	12.788	1	0.0003489
									1	ENSG00000162437	RAVER2	0.000528	3.466	++	Not differentially expressed	89.9	9.945	1	0.001613
									11	ENSG00000134809	TIMM10	0.0005287	-3.466	--	Not differentially expressed	80.7	5.185	1	0.02279
									19	ENSG00000130204	TOMM40	0.0005308	-3.465	--	Not differentially expressed	0	0.052	1	0.8194
									17	ENSG00000108883	EFTUD2	0.0005308	-3.465	--	Not differentially expressed	54.2	2.181	1	0.1397
									11	ENSG00000150787	PTS	0.0005311	-3.465	--	Not differentially expressed	0	0.85	1	0.3566
									9	ENSG00000136943	CTSV	0.0005316	-3.464	-+	Not differentially expressed	95.8	23.619	1	1.174e-06
									X	ENSG00000147113	CXorf36	0.0005316	3.464	++	Not differentially expressed	0.9	1.009	1	0.3151
									7	ENSG00000019991	HGF	0.0005319	3.464	++	Not differentially expressed	83.2	5.963	1	0.01461
									22	ENSG00000183963	SMTN	0.0005322	3.464	++	Not differentially expressed	0	0.177	1	0.6739
									1	ENSG00000116752	BCAS2	0.0005322	-3.464	--	Not differentially expressed	0	0.082	1	0.7749
									7	ENSG00000048052	HDAC9	0.0005335	-3.463	--	Not differentially expressed	0	0.513	1	0.4739
									10	ENSG00000176171	BNIP3	0.0005345	-3.463	--	Not differentially expressed	0	0.231	1	0.6306
									14	ENSG00000258986	TMEM179	0.0005361	-3.462	--	Not differentially expressed	0	0.581	1	0.4458
									21	ENSG00000183527	PSMG1	0.0005362	-3.462	--	Not differentially expressed	0	0.131	1	0.717
									9	ENSG00000215126	CBWD6	0.0005375	-3.461	--	Not differentially expressed	64	2.776	1	0.09568
									10	ENSG00000178363	CALML3	0.0005386	-3.461	--	Not differentially expressed	89.3	9.367	1	0.002209
									19	ENSG00000178297	TMPRSS9	0.0005395	-3.46	--	Not differentially expressed	62.1	2.641	1	0.1042
									6	ENSG00000112234	FBXL4	0.0005396	3.46	++	Not differentially expressed	88.8	8.967	1	0.002749
									8	ENSG00000175895	PLEKHF2	0.0005409	3.46	++	Not differentially expressed	77	4.343	1	0.03716
									17	ENSG00000108651	UTP6	0.0005414	-3.459	--	Not differentially expressed	90.9	10.974	1	0.000924
									17	ENSG00000005381	MPO	0.0005419	-3.459	--	Not differentially expressed	0	0.144	1	0.7042
									1	ENSG00000162545	CAMK2N1	0.0005425	-3.459	--	Not differentially expressed	0	0.793	1	0.3733
									9	ENSG00000164972	C9orf24	0.0005432	-3.459	--	Not differentially expressed	84.3	6.378	1	0.01156
[truncated: 27,493 more rows]

## Sheet: supplementary_table_6
Supplementary Table 6: Genes upregulated in Alzheimer's disease patients for the temporal lobe differential gene expression meta-analysis.									chromosome	gene_id	gene_symbol	P-value	Zscore	Direction	regulation	heterogeneity_I_squared	heterogeneity_Chi_squared	heterogeneity_degrees_of_freedom_squared	heterogeneity_P-value
									4	ENSG00000168743	NPNT	1.139e-24	10.254	++	Upregulated in AD	97	32.906	1	9.67e-09
									6	ENSG00000112175	BMP5	1.402e-24	10.234	++	Upregulated in AD	98.3	57.316	1	3.712e-14
									9	ENSG00000106809	OGN	3.126e-23	9.929	++	Upregulated in AD	98.7	78.731	1	7.117e-19
									20	ENSG00000124107	SLPI	4.603e-22	9.657	++	Upregulated in AD	98.2	55.301	1	1.034e-13
									2	ENSG00000170577	SIX2	1.838e-20	9.271	++	Upregulated in AD	97.8	46.029	1	1.165e-11
									3	ENSG00000114638	UPK1B	5.865e-18	8.635	++	Upregulated in AD	98.1	53.737	1	2.292e-13
									8	ENSG00000003989	SLC7A2	4.004e-17	8.413	++	Upregulated in AD	95.9	24.393	1	7.853e-07
									8	ENSG00000168079	SCARA5	5.453e-17	8.376	++	Upregulated in AD	97.8	44.932	1	2.04e-11
									5	ENSG00000087116	ADAMTS2	1.094e-16	8.294	++	Upregulated in AD	94.4	17.926	1	2.297e-05
									9	ENSG00000213694	S1PR3	1.135e-16	8.29	++	Upregulated in AD	86.3	7.315	1	0.006837
									1	ENSG00000122176	FMOD	2.431e-16	8.199	++	Upregulated in AD	97.7	43.65	1	3.927e-11
									12	ENSG00000170439	METTL7B	5.737e-16	8.095	++	Upregulated in AD	92.1	12.669	1	0.0003717
									17	ENSG00000261040	WFDC21P	1.085e-15	8.017	++	Upregulated in AD	96.4	27.656	1	1.449e-07
									6	ENSG00000096696	DSP	2.113e-15	7.935	++	Upregulated in AD	96.6	29.362	1	6.003e-08
									12	ENSG00000177119	ANO6	2.582e-15	7.91	++	Upregulated in AD	91.1	11.226	1	0.0008065
									2	ENSG00000168542	COL3A1	4.271e-15	7.847	++	Upregulated in AD	96.3	26.894	1	2.149e-07
									9	ENSG00000106823	ECM2	2.679e-14	7.613	++	Upregulated in AD	93.5	15.328	1	9.035e-05
									6	ENSG00000112499	SLC22A2	6.662e-14	7.494	++	Upregulated in AD	96.4	28.135	1	1.131e-07
									5	ENSG00000112936	C7	7.123e-14	7.486	++	Upregulated in AD	93.7	15.934	1	6.558e-05
									8	ENSG00000164949	GEM	9.707e-14	7.445	++	Upregulated in AD	93.9	16.262	1	5.514e-05
									1	ENSG00000188783	PRELP	1.198e-13	7.417	++	Upregulated in AD	94.9	19.706	1	9.033e-06
									11	ENSG00000166483	WEE1	1.495e-13	7.388	++	Upregulated in AD	85	6.659	1	0.009864
									7	ENSG00000164707	SLC13A4	3.072e-13	7.291	++	Upregulated in AD	96.8	31.186	1	2.344e-08
									7	ENSG00000127954	STEAP4	3.343e-13	7.28	++	Upregulated in AD	95.6	22.53	1	2.068e-06
									1	ENSG00000143772	ITPKB	4.523e-13	7.239	++	Upregulated in AD	83.7	6.142	1	0.0132
									11	ENSG00000137509	PRCP	7.795e-13	7.165	++	Upregulated in AD	89.5	9.482	1	0.002075
									1	ENSG00000186564	FOXD2	1.502e-12	7.074	++	Upregulated in AD	95.8	23.868	1	1.031e-06
									14	ENSG00000182107	TMEM30B	1.533e-12	7.071	++	Upregulated in AD	97.3	37.624	1	8.579e-10
									18	ENSG00000046604	DSG2	1.692e-12	7.058	++	Upregulated in AD	93	14.186	1	0.0001656
									16	ENSG00000176692	FOXC2	2.138e-12	7.025	++	Upregulated in AD	97.4	39.109	1	4.007e-10
									2	ENSG00000091436	MAP3K20	3.428e-12	6.959	++	Upregulated in AD	91.6	11.877	1	0.0005683
									12	ENSG00000166535	A2ML1	4.777e-12	6.912	++	Upregulated in AD	94.7	18.934	1	1.353e-05
									14	ENSG00000168229	PTGDR	5.359e-12	6.896	++	Upregulated in AD	97.4	38.266	1	6.173e-10
									14	ENSG00000126778	SIX1	5.523e-12	6.891	++	Upregulated in AD	96.3	26.687	1	2.393e-07
									11	ENSG00000124942	AHNAK	7.405e-12	6.85	++	Upregulated in AD	82.7	5.796	1	0.01607
									17	ENSG00000131095	GFAP	7.969e-12	6.839	++	Upregulated in AD	0	0.347	1	0.5559
									18	ENSG00000134762	DSC3	8.212e-12	6.835	++	Upregulated in AD	95.5	22.068	1	2.631e-06
									12	ENSG00000134294	SLC38A2	9.325e-12	6.817	++	Upregulated in AD	96.5	28.944	1	7.451e-08
									22	ENSG00000099937	SERPIND1	1.376e-11	6.76	++	Upregulated in AD	96.9	32.169	1	1.413e-08
									17	ENSG00000108950	FAM20A	1.38e-11	6.76	++	Upregulated in AD	93	14.185	1	0.0001657
									17	ENSG00000142494	SLC47A1	1.384e-11	6.76	++	Upregulated in AD	96	25.273	1	4.976e-07
									3	ENSG00000158186	MRAS	1.406e-11	6.757	++	Upregulated in AD	94.7	18.77	1	1.475e-05
									1	ENSG00000117280	RAB29	1.524e-11	6.746	++	Upregulated in AD	90.8	10.852	1	0.0009868
									3	ENSG00000018408	WWTR1	1.874e-11	6.716	++	Upregulated in AD	82.7	5.766	1	0.01634
									1	ENSG00000069702	TGFBR3	1.957e-11	6.709	++	Upregulated in AD	82.7	5.796	1	0.01606
									8	ENSG00000154188	ANGPT1	3.115e-11	6.641	++	Upregulated in AD	80.3	5.069	1	0.02435
									12	ENSG00000011465	DCN	3.714e-11	6.615	++	Upregulated in AD	93.9	16.305	1	5.391e-05
									10	ENSG00000138193	PLCE1	4.26e-11	6.595	++	Upregulated in AD	88.2	8.474	1	0.003602
									21	ENSG00000205929	C21orf62	4.541e-11	6.585	++	Upregulated in AD	80.9	5.237	1	0.02211
									4	ENSG00000205403	CFI	5.864e-11	6.547	++	Upregulated in AD	76	4.168	1	0.0412
									14	ENSG00000119681	LTBP2	5.912e-11	6.546	++	Upregulated in AD	96	24.784	1	6.414e-07
									7	ENSG00000106351	AGFG2	6.482e-11	6.532	++	Upregulated in AD	93.8	16.202	1	5.693e-05
									5	ENSG00000145907	G3BP1	6.542e-11	6.531	++	Upregulated in AD	92.8	13.98	1	0.0001848
									17	ENSG00000166482	MFAP4	6.9e-11	6.523	++	Upregulated in AD	96.9	32.416	1	1.245e-08
									1	ENSG00000116678	LEPR	7.324e-11	6.514	++	Upregulated in AD	92.5	13.317	1	0.000263
									1	ENSG00000196154	S100A4	8.108e-11	6.499	++	Upregulated in AD	74.6	3.931	1	0.0474
									10	ENSG00000151632	AKR1C2	8.607e-11	6.49	++	Upregulated in AD	96.5	28.671	1	8.576e-08
									4	ENSG00000173376	NDNF	1.072e-10	6.456	++	Upregulated in AD	94.5	18.339	1	1.849e-05
									6	ENSG00000010810	FYN	1.204e-10	6.439	++	Upregulated in AD	82	5.54	1	0.01858
									11	ENSG00000134817	APLNR	1.234e-10	6.435	++	Upregulated in AD	7.1	1.077	1	0.2995
									6	ENSG00000198523	PLN	1.329e-10	6.424	++	Upregulated in AD	95.8	23.652	1	1.154e-06
									19	ENSG00000197256	KANK2	1.51e-10	6.404	++	Upregulated in AD	91.5	11.826	1	0.0005842
									9	ENSG00000185585	OLFML2A	1.705e-10	6.386	++	Upregulated in AD	90.9	10.944	1	0.0009391
									14	ENSG00000188488	SERPINA5	1.839e-10	6.374	++	Upregulated in AD	86.8	7.554	1	0.005987
									4	ENSG00000172493	AFF1	1.878e-10	6.371	++	Upregulated in AD	91.7	12.025	1	0.0005248
									20	ENSG00000088827	SIGLEC1	1.899e-10	6.369	++	Upregulated in AD	0	0.002	1	0.9609
									6	ENSG00000054598	FOXC1	2.059e-10	6.357	++	Upregulated in AD	84.2	6.338	1	0.01182
									1	ENSG00000092607	TBX15	2.167e-10	6.349	++	Upregulated in AD	94.4	17.715	1	2.566e-05
									10	ENSG00000152779	SLC16A12	2.357e-10	6.336	++	Upregulated in AD	95.8	23.941	1	9.936e-07
									19	ENSG00000142227	EMP3	2.753e-10	6.312	++	Upregulated in AD	83.1	5.913	1	0.01503
									21	ENSG00000183255	PTTG1IP	3.681e-10	6.267	++	Upregulated in AD	40.9	1.691	1	0.1934
									11	ENSG00000187079	TEAD1	4.71e-10	6.228	++	Upregulated in AD	92.4	13.09	1	0.0002969
									16	ENSG00000006327	TNFRSF12A	4.76e-10	6.227	++	Upregulated in AD	84.3	6.37	1	0.0116
									4	ENSG00000138798	EGF	5.113e-10	6.216	++	Upregulated in AD	90.3	10.341	1	0.001301
									2	ENSG00000119729	RHOQ	6.461e-10	6.179	++	Upregulated in AD	87.9	8.252	1	0.004071
									8	ENSG00000147606	SLC26A7	6.557e-10	6.176	++	Upregulated in AD	96.1	25.9	1	3.596e-07
									3	ENSG00000163762	TM4SF18	6.692e-10	6.173	++	Upregulated in AD	81	5.258	1	0.02185
									1	ENSG00000162909	CAPN2	6.722e-10	6.172	++	Upregulated in AD	89.7	9.732	1	0.001811
									11	ENSG00000172935	MRGPRF	7.948e-10	6.146	++	Upregulated in AD	92.7	13.675	1	0.0002173
									15	ENSG00000187720	THSD4	8.352e-10	6.138	++	Upregulated in AD	90.9	11.035	1	0.0008939
									1	ENSG00000162520	SYNC	9.095e-10	6.125	++	Upregulated in AD	90.9	10.955	1	0.0009337
									21	ENSG00000198743	SLC5A3	9.361e-10	6.12	++	Upregulated in AD	94.2	17.161	1	3.434e-05
									7	ENSG00000164692	COL1A2	1.07e-09	6.099	++	Upregulated in AD	95.5	22.406	1	2.207e-06
									11	ENSG00000133789	SWAP70	1.075e-09	6.098	++	Upregulated in AD	75.5	4.074	1	0.04355
									11	ENSG00000082175	PGR	1.089e-09	6.096	++	Upregulated in AD	82.8	5.812	1	0.01592
									5	ENSG00000157510	AFAP1L1	1.113e-09	6.092	++	Upregulated in AD	68.5	3.174	1	0.07482
									1	ENSG00000172380	GNG12	1.16e-09	6.086	++	Upregulated in AD	85.5	6.874	1	0.008748
									5	ENSG00000164188	RANBP3L	1.246e-09	6.074	++	Upregulated in AD	91.8	12.133	1	0.0004954
									2	ENSG00000187736	NHEJ1	1.314e-09	6.066	++	Upregulated in AD	80.1	5.017	1	0.0251
									1	ENSG00000162733	DDR2	1.334e-09	6.063	++	Upregulated in AD	77.3	4.412	1	0.03569
									X	ENSG00000203952	CCDC160	1.379e-09	6.058	++	Upregulated in AD	86.5	7.432	1	0.006407
									10	ENSG00000151655	ITIH2	1.42e-09	6.053	++	Upregulated in AD	86.3	7.29	1	0.006933
									2	ENSG00000138061	CYP1B1	1.552e-09	6.039	++	Upregulated in AD	97.2	35.897	1	2.08e-09
									21	ENSG00000183421	RIPK4	1.652e-09	6.029	++	Upregulated in AD	96.1	25.51	1	4.401e-07
									8	ENSG00000214814	FER1L6	1.79e-09	6.016	+-	Upregulated in AD	98.2	54.328	1	1.697e-13
									15	ENSG00000182718	ANXA2	1.896e-09	6.006	++	Upregulated in AD	89.3	9.359	1	0.002218
									2	ENSG00000115461	IGFBP5	2.116e-09	5.989	++	Upregulated in AD	71.4	3.496	1	0.06152
									13	ENSG00000165474	GJB2	2.183e-09	5.984	++	Upregulated in AD	97	33.061	1	8.93e-09
									1	ENSG00000135862	LAMC1	2.22e-09	5.981	++	Upregulated in AD	89.8	9.814	1	0.001732
									20	ENSG00000088836	SLC4A11	2.427e-09	5.966	++	Upregulated in AD	82.3	5.634	1	0.01761
									4	ENSG00000163297	ANTXR2	2.429e-09	5.966	++	Upregulated in AD	92.4	13.131	1	0.0002904
									3	ENSG00000170876	TMEM43	2.584e-09	5.956	++	Upregulated in AD	89.3	9.328	1	0.002257
									15	ENSG00000103888	CEMIP	2.995e-09	5.932	++	Upregulated in AD	89.9	9.892	1	0.00166
									10	ENSG00000173269	MMRN2	3.126e-09	5.925	++	Upregulated in AD	75.7	4.107	1	0.0427
									10	ENSG00000107779	BMPR1A	3.345e-09	5.914	++	Upregulated in AD	95.6	22.667	1	1.927e-06
									9	ENSG00000198876	DCAF12	3.74e-09	5.895	++	Upregulated in AD	90.8	10.896	1	0.000964
									1	ENSG00000184005	ST6GALNAC3	4.318e-09	5.872	++	Upregulated in AD	84.2	6.319	1	0.01195
									6	ENSG00000111961	SASH1	4.404e-09	5.868	++	Upregulated in AD	85.4	6.866	1	0.008784
									1	ENSG00000173641	HSPB7	4.734e-09	5.856	++	Upregulated in AD	93.7	15.768	1	7.16e-05
									8	ENSG00000164761	TNFRSF11B	4.747e-09	5.856	++	Upregulated in AD	95.1	20.231	1	6.862e-06
									11	ENSG00000167244	IGF2	4.751e-09	5.856	++	Upregulated in AD	94.9	19.543	1	9.836e-06
									12	ENSG00000123094	RASSF8	4.872e-09	5.851	++	Upregulated in AD	87.8	8.23	1	0.004121
									11	ENSG00000137693	YAP1	4.926e-09	5.85	++	Upregulated in AD	90.3	10.278	1	0.001346
									5	ENSG00000081818	PCDHB4	5.121e-09	5.843	++	Upregulated in AD	94.6	18.51	1	1.69e-05
									4	ENSG00000145390	USP53	5.245e-09	5.839	++	Upregulated in AD	47.2	1.895	1	0.1686
									12	ENSG00000152137	HSPB8	5.793e-09	5.823	++	Upregulated in AD	75.9	4.154	1	0.04153
									19	ENSG00000074219	TEAD2	5.804e-09	5.822	++	Upregulated in AD	78.4	4.632	1	0.03138
									3	ENSG00000144891	AGTR1	6.177e-09	5.812	++	Upregulated in AD	94.8	19.2	1	1.177e-05
									1	ENSG00000117318	ID3	6.417e-09	5.806	++	Upregulated in AD	15.4	1.182	1	0.2769
									4	ENSG00000109320	NFKB1	6.704e-09	5.798	++	Upregulated in AD	57.9	2.374	1	0.1234
									4	ENSG00000170365	SMAD1	6.97e-09	5.792	++	Upregulated in AD	92.3	13.032	1	0.0003062
									4	ENSG00000145358	DDIT4L	7.379e-09	5.782	++	Upregulated in AD	86.1	7.17	1	0.007415
									1	ENSG00000163349	HIPK1	7.936e-09	5.77	++	Upregulated in AD	91.1	11.29	1	0.0007792
									10	ENSG00000026025	VIM	8.721e-09	5.754	++	Upregulated in AD	86	7.129	1	0.007585
									3	ENSG00000056736	IL17RB	9.202e-09	5.745	++	Upregulated in AD	89.8	9.843	1	0.001705
									4	ENSG00000189184	PCDH18	1.126e-08	5.711	++	Upregulated in AD	89.1	9.175	1	0.002453
									1	ENSG00000027644	INSRR	1.152e-08	5.707	++	Upregulated in AD	95.9	24.103	1	9.132e-07
									22	ENSG00000100227	POLDIP3	1.2e-08	5.7	++	Upregulated in AD	68.3	3.16	1	0.07548
									2	ENSG00000163359	COL6A3	1.28e-08	5.689	++	Upregulated in AD	51.9	2.077	1	0.1495
									17	ENSG00000261371	PECAM1	1.346e-08	5.68	++	Upregulated in AD	53	2.13	1	0.1445
									11	ENSG00000178202	KDELC2	1.358e-08	5.679	++	Upregulated in AD	69.7	3.301	1	0.06924
									5	ENSG00000145777	TSLP	1.377e-08	5.676	++	Upregulated in AD	83	5.885	1	0.01527
									6	ENSG00000112164	GLP1R	1.4e-08	5.673	++	Upregulated in AD	90.8	10.872	1	0.0009763
									15	ENSG00000166831	RBPMS2	1.42e-08	5.671	++	Upregulated in AD	90.9	11.048	1	0.0008878
									11	ENSG00000085063	CD59	1.423e-08	5.671	++	Upregulated in AD	93.5	15.449	1	8.478e-05
									6	ENSG00000111907	TPD52L1	1.437e-08	5.669	++	Upregulated in AD	86.8	7.593	1	0.005861
									5	ENSG00000251493	FOXD1	1.589e-08	5.652	++	Upregulated in AD	79.4	4.861	1	0.02748
									2	ENSG00000169604	ANTXR1	1.598e-08	5.651	++	Upregulated in AD	79.1	4.774	1	0.02889
									1	ENSG00000116132	PRRX1	1.599e-08	5.651	++	Upregulated in AD	73.9	3.832	1	0.05027
									4	ENSG00000196616	ADH1B	1.63e-08	5.647	++	Upregulated in AD	92	12.54	1	0.0003983
									12	ENSG00000111341	MGP	2.051e-08	5.608	++	Upregulated in AD	80.7	5.183	1	0.0228
									6	ENSG00000152661	GJA1	2.142e-08	5.6	++	Upregulated in AD	79.2	4.812	1	0.02825
									1	ENSG00000116729	WLS	2.169e-08	5.598	++	Upregulated in AD	55.5	2.248	1	0.1338
									13	ENSG00000139514	SLC7A1	2.174e-08	5.598	++	Upregulated in AD	83.6	6.103	1	0.01349
									10	ENSG00000095637	SORBS1	2.299e-08	5.588	++	Upregulated in AD	77.1	4.367	1	0.03664
									13	ENSG00000120690	ELF1	2.347e-08	5.584	++	Upregulated in AD	62.1	2.637	1	0.1044
									11	ENSG00000134802	SLC43A3	2.586e-08	5.567	++	Upregulated in AD	68.5	3.178	1	0.07462
									4	ENSG00000109625	CPZ	2.74e-08	5.557	++	Upregulated in AD	94.5	18.082	1	2.116e-05
									X	ENSG00000101849	TBL1X	2.793e-08	5.554	++	Upregulated in AD	75.1	4.021	1	0.04493
									16	ENSG00000166592	RRAD	2.889e-08	5.548	++	Upregulated in AD	81.4	5.379	1	0.02038
									3	ENSG00000114698	PLSCR4	2.923e-08	5.546	++	Upregulated in AD	75.3	4.041	1	0.0444
									2	ENSG00000049323	LTBP1	2.967e-08	5.543	++	Upregulated in AD	87.9	8.287	1	0.003993
									13	ENSG00000198542	ITGBL1	3.08e-08	5.537	++	Upregulated in AD	95.1	20.217	1	6.913e-06
									10	ENSG00000078114	NEBL	3.124e-08	5.534	++	Upregulated in AD	90.9	11.034	1	0.0008946
									11	ENSG00000149573	MPZL2	3.204e-08	5.53	++	Upregulated in AD	69.2	3.245	1	0.07162
									3	ENSG00000205835	GMNC	3.224e-08	5.529	++	Upregulated in AD	74.4	3.901	1	0.04826
									1	ENSG00000178104	PDE4DIP	3.239e-08	5.528	++	Upregulated in AD	63.3	2.727	1	0.09866
									11	ENSG00000052850	ALX4	3.251e-08	5.527	++	Upregulated in AD	95.3	21.302	1	3.923e-06
									8	ENSG00000091879	ANGPT2	3.387e-08	5.52	++	Upregulated in AD	80.2	5.045	1	0.0247
									18	ENSG00000128791	TWSG1	3.498e-08	5.514	++	Upregulated in AD	74	3.849	1	0.04978
									5	ENSG00000155324	GRAMD2B	3.586e-08	5.51	++	Upregulated in AD	74	3.848	1	0.04981
									X	ENSG00000102174	PHEX	3.682e-08	5.505	++	Upregulated in AD	80.5	5.128	1	0.02354
									12	ENSG00000174099	MSRB3	3.798e-08	5.5	++	Upregulated in AD	83.5	6.051	1	0.0139
									17	ENSG00000179277	MEIS3P1	3.877e-08	5.496	++	Upregulated in AD	91.3	11.534	1	0.0006835
									5	ENSG00000113140	SPARC	4.094e-08	5.487	++	Upregulated in AD	33.2	1.496	1	0.2212
									8	ENSG00000104324	CPQ	4.151e-08	5.484	++	Upregulated in AD	82.5	5.73	1	0.01667
									1	ENSG00000154380	ENAH	4.215e-08	5.482	++	Upregulated in AD	63.6	2.747	1	0.09744
									10	ENSG00000148498	PARD3	4.46e-08	5.472	++	Upregulated in AD	90.2	10.202	1	0.001403
									14	ENSG00000070778	PTPN21	4.502e-08	5.47	++	Upregulated in AD	86.4	7.379	1	0.006599
									9	ENSG00000173068	BNC2	4.613e-08	5.466	++	Upregulated in AD	77.7	4.488	1	0.03413
									9	ENSG00000135046	ANXA1	4.763e-08	5.46	++	Upregulated in AD	77.3	4.399	1	0.03597
									15	ENSG00000137819	PAQR5	4.768e-08	5.46	++	Upregulated in AD	8.8	1.097	1	0.2949
									8	ENSG00000104415	WISP1	4.921e-08	5.454	++	Upregulated in AD	94.7	18.845	1	1.418e-05
									6	ENSG00000153162	BMP6	4.963e-08	5.453	++	Upregulated in AD	92.3	13.067	1	0.0003005
									2	ENSG00000084676	NCOA1	5.291e-08	5.441	++	Upregulated in AD	94.9	19.66	1	9.252e-06
									6	ENSG00000146233	CYP39A1	5.358e-08	5.439	++	Upregulated in AD	52.2	2.093	1	0.148
									1	ENSG00000159176	CSRP1	5.413e-08	5.437	++	Upregulated in AD	0	0.176	1	0.6751
									14	ENSG00000185650	ZFP36L1	5.613e-08	5.431	++	Upregulated in AD	17	1.204	1	0.2725
									4	ENSG00000163735	CXCL5	6.26e-08	5.411	++	Upregulated in AD	66.7	3.002	1	0.08319
									18	ENSG00000141639	MAPK4	6.278e-08	5.411	++	Upregulated in AD	92.3	12.969	1	0.0003166
									3	ENSG00000075420	FNDC3B	6.468e-08	5.405	++	Upregulated in AD	92.7	13.689	1	0.0002157
									17	ENSG00000141052	MYOCD	6.912e-08	5.393	++	Upregulated in AD	86.7	7.539	1	0.006038
									1	ENSG00000117122	MFAP2	7.183e-08	5.387	++	Upregulated in AD	94.6	18.664	1	1.559e-05
									1	ENSG00000158825	CDA	8.214e-08	5.362	++	Upregulated in AD	0	0.812	1	0.3675
									1	ENSG00000158246	TENT5B	8.343e-08	5.36	++	Upregulated in AD	95.8	23.939	1	9.943e-07
									11	ENSG00000165895	ARHGAP42	8.366e-08	5.359	++	Upregulated in AD	66.2	2.958	1	0.08547
									X	ENSG00000171388	APLN	8.55e-08	5.355	++	Upregulated in AD	82.8	5.819	1	0.01585
									5	ENSG00000067113	PLPP1	8.828e-08	5.349	++	Upregulated in AD	93.6	15.521	1	8.159e-05
									7	ENSG00000158467	AHCYL2	8.966e-08	5.347	++	Upregulated in AD	94.1	16.962	1	3.814e-05
									11	ENSG00000132256	TRIM5	9.4e-08	5.338	++	Upregulated in AD	83	5.865	1	0.01544
									2	ENSG00000091409	ITGA6	9.475e-08	5.337	++	Upregulated in AD	63.1	2.709	1	0.0998
									4	ENSG00000163110	PDLIM5	9.546e-08	5.335	++	Upregulated in AD	79.3	4.836	1	0.02788
									16	ENSG00000183723	CMTM4	9.691e-08	5.332	++	Upregulated in AD	96.3	27.339	1	1.707e-07
									1	ENSG00000143127	ITGA10	9.915e-08	5.328	++	Upregulated in AD	78	4.54	1	0.03311
									20	ENSG00000149451	ADAM33	1.002e-07	5.326	++	Upregulated in AD	78.8	4.708	1	0.03002
									5	ENSG00000164318	EGFLAM	1.011e-07	5.325	++	Upregulated in AD	68.1	3.14	1	0.07641
									7	ENSG00000106624	AEBP1	1.082e-07	5.312	++	Upregulated in AD	0	0.657	1	0.4177
									3	ENSG00000031081	ARHGAP31	1.093e-07	5.311	++	Upregulated in AD	83.7	6.148	1	0.01316
									5	ENSG00000113212	PCDHB7	1.096e-07	5.31	++	Upregulated in AD	93.8	16.075	1	6.089e-05
									5	ENSG00000168938	PPIC	1.101e-07	5.309	++	Upregulated in AD	73.5	3.77	1	0.05218
									4	ENSG00000170801	HTRA3	1.14e-07	5.303	++	Upregulated in AD	93.9	16.296	1	5.416e-05
									9	ENSG00000136826	KLF4	1.151e-07	5.301	++	Upregulated in AD	66.8	3.009	1	0.08283
									1	ENSG00000143603	KCNN3	1.157e-07	5.3	++	Upregulated in AD	81.2	5.328	1	0.02098
									13	ENSG00000102547	CAB39L	1.17e-07	5.298	++	Upregulated in AD	95.2	20.648	1	5.52e-06
									10	ENSG00000148604	RGR	1.203e-07	5.293	++	Upregulated in AD	68.7	3.196	1	0.07383
									7	ENSG00000105855	ITGB8	1.23e-07	5.289	++	Upregulated in AD	74.6	3.943	1	0.04707
									16	ENSG00000176387	HSD11B2	1.236e-07	5.288	++	Upregulated in AD	70.6	3.396	1	0.06537
									20	ENSG00000174306	ZHX3	1.295e-07	5.28	++	Upregulated in AD	90.9	10.974	1	0.0009239
									15	ENSG00000140443	IGF1R	1.319e-07	5.276	++	Upregulated in AD	15.4	1.182	1	0.2769
									15	ENSG00000166426	CRABP1	1.325e-07	5.275	++	Upregulated in AD	96.2	26.417	1	2.752e-07
									4	ENSG00000138722	MMRN1	1.356e-07	5.271	++	Upregulated in AD	70.4	3.379	1	0.06605
									6	ENSG00000156535	CD109	1.357e-07	5.271	++	Upregulated in AD	65.7	2.917	1	0.08766
									12	ENSG00000076248	UNG	1.448e-07	5.259	++	Upregulated in AD	82.3	5.663	1	0.01732
									7	ENSG00000241644	INMT	1.516e-07	5.251	++	Upregulated in AD	51.3	2.053	1	0.1519
									12	ENSG00000122986	HVCN1	1.527e-07	5.249	++	Upregulated in AD	30.4	1.437	1	0.2306
									10	ENSG00000187134	AKR1C1	1.54e-07	5.248	++	Upregulated in AD	83.7	6.116	1	0.01339
									14	ENSG00000205978	NYNRIN	1.555e-07	5.246	++	Upregulated in AD	75.4	4.066	1	0.04376
									20	ENSG00000087510	TFAP2C	1.588e-07	5.242	++	Upregulated in AD	76.1	4.186	1	0.04077
									3	ENSG00000085276	MECOM	1.663e-07	5.233	++	Upregulated in AD	13.6	1.158	1	0.2819
									12	ENSG00000182326	C1S	1.696e-07	5.23	++	Upregulated in AD	85.8	7.052	1	0.007916
									15	ENSG00000103852	TTC23	1.702e-07	5.229	++	Upregulated in AD	67.9	3.117	1	0.07747
									4	ENSG00000071127	WDR1	1.726e-07	5.227	++	Upregulated in AD	82.8	5.805	1	0.01598
									5	ENSG00000113657	DPYSL3	1.728e-07	5.226	++	Upregulated in AD	76.2	4.196	1	0.04052
									X	ENSG00000147257	GPC3	1.755e-07	5.224	++	Upregulated in AD	95	19.955	1	7.928e-06
									6	ENSG00000055208	TAB2	1.756e-07	5.223	++	Upregulated in AD	75.5	4.074	1	0.04354
									3	ENSG00000144749	LRIG1	1.792e-07	5.22	++	Upregulated in AD	45.9	1.848	1	0.1741
									3	ENSG00000068001	HYAL2	1.82e-07	5.217	++	Upregulated in AD	69.1	3.237	1	0.07198
									6	ENSG00000188428	BLOC1S5	1.852e-07	5.214	++	Upregulated in AD	74.6	3.944	1	0.04704
									5	ENSG00000113494	PRLR	1.867e-07	5.212	++	Upregulated in AD	84.5	6.469	1	0.01097
									10	ENSG00000148482	SLC39A12	1.868e-07	5.212	++	Upregulated in AD	89.7	9.663	1	0.001881
									1	ENSG00000094963	FMO2	1.928e-07	5.206	++	Upregulated in AD	87.3	7.881	1	0.004996
									2	ENSG00000155760	FZD7	1.96e-07	5.203	++	Upregulated in AD	91.3	11.488	1	0.0007005
									1	ENSG00000204219	TCEA3	2.041e-07	5.196	++	Upregulated in AD	21.4	1.272	1	0.2593
									6	ENSG00000119900	OGFRL1	2.042e-07	5.195	++	Upregulated in AD	78.8	4.725	1	0.02972
									6	ENSG00000112378	PERP	2.083e-07	5.192	++	Upregulated in AD	66.1	2.947	1	0.08602
									11	ENSG00000187151	ANGPTL5	2.084e-07	5.192	++	Upregulated in AD	94.2	17.348	1	3.112e-05
									19	ENSG00000179954	SSC5D	2.246e-07	5.178	++	Upregulated in AD	84.9	6.607	1	0.01016
									6	ENSG00000165097	KDM1B	2.274e-07	5.175	++	Upregulated in AD	89.2	9.242	1	0.002365
									2	ENSG00000115825	PRKD3	2.288e-07	5.174	++	Upregulated in AD	82.2	5.61	1	0.01785
									5	ENSG00000113658	SMAD5	2.308e-07	5.173	++	Upregulated in AD	85	6.672	1	0.009792
									12	ENSG00000139209	SLC38A4	2.324e-07	5.171	+-	Upregulated in AD	96.4	27.794	1	1.349e-07
									11	ENSG00000175591	P2RY2	2.327e-07	5.171	++	Upregulated in AD	81.3	5.34	1	0.02084
									6	ENSG00000137198	GMPR	2.381e-07	5.167	++	Upregulated in AD	0	0.022	1	0.8811
									9	ENSG00000180447	GAS1	2.396e-07	5.166	+-	Upregulated in AD	96.6	29.288	1	6.239e-08
									20	ENSG00000204070	SYS1	2.436e-07	5.163	++	Upregulated in AD	74.1	3.865	1	0.04931
									3	ENSG00000163817	SLC6A20	2.465e-07	5.16	++	Upregulated in AD	94	16.798	1	4.158e-05
									13	ENSG00000174032	SLC25A30	2.478e-07	5.159	++	Upregulated in AD	93.9	16.285	1	5.449e-05
									8	ENSG00000120885	CLU	2.526e-07	5.156	++	Upregulated in AD	87.7	8.134	1	0.004344
									X	ENSG00000129675	ARHGEF6	2.543e-07	5.155	++	Upregulated in AD	59.8	2.485	1	0.1149
									X	ENSG00000156925	ZIC3	2.657e-07	5.146	++	Upregulated in AD	0	0.735	1	0.3913
									5	ENSG00000132357	CARD6	2.665e-07	5.146	++	Upregulated in AD	11.8	1.134	1	0.287
									16	ENSG00000135736	CCDC102A	2.686e-07	5.144	++	Upregulated in AD	0	0.309	1	0.5786
									4	ENSG00000129116	PALLD	2.735e-07	5.141	++	Upregulated in AD	43.2	1.759	1	0.1847
									11	ENSG00000149452	SLC22A8	2.868e-07	5.132	+-	Upregulated in AD	96.3	27.103	1	1.929e-07
									18	ENSG00000171885	AQP4	2.891e-07	5.13	++	Upregulated in AD	81.3	5.355	1	0.02066
									15	ENSG00000182253	SYNM	2.91e-07	5.129	++	Upregulated in AD	68.8	3.205	1	0.07341
									12	ENSG00000213144	AC084880.1	2.968e-07	5.125	++	Upregulated in AD	87	7.682	1	0.005577
									2	ENSG00000115170	ACVR1	2.985e-07	5.124	++	Upregulated in AD	72.4	3.627	1	0.05687
									5	ENSG00000164283	ESM1	3.014e-07	5.123	++	Upregulated in AD	88.8	8.946	1	0.002781
									11	ENSG00000184384	MAML2	3.084e-07	5.118	++	Upregulated in AD	75.7	4.117	1	0.04246
									19	ENSG00000188039	NWD1	3.136e-07	5.115	++	Upregulated in AD	16.8	1.202	1	0.2729
									5	ENSG00000120149	MSX2	3.243e-07	5.109	++	Upregulated in AD	94.5	18.048	1	2.154e-05
									3	ENSG00000144837	PLA1A	3.296e-07	5.106	++	Upregulated in AD	0	0.116	1	0.733
									17	ENSG00000233670	PIRT	3.351e-07	5.103	++	Upregulated in AD	0	0.05	1	0.8233
									2	ENSG00000115267	IFIH1	3.408e-07	5.099	++	Upregulated in AD	0	0.226	1	0.6343
									5	ENSG00000168671	UGT3A2	3.576e-07	5.09	0	Upregulated in AD	96.1	25.749	1	3.888e-07
									8	ENSG00000168077	SCARA3	3.593e-07	5.089	++	Upregulated in AD	77	4.347	1	0.03707
									4	ENSG00000164035	EMCN	3.611e-07	5.088	++	Upregulated in AD	0	0.556	1	0.4559
									5	ENSG00000120708	TGFBI	3.616e-07	5.088	++	Upregulated in AD	22.3	1.288	1	0.2565
									12	ENSG00000239473	RPL7P38	3.661e-07	5.086	++	Upregulated in AD	91.7	11.999	1	0.0005324
									5	ENSG00000113088	GZMK	3.765e-07	5.08	++	Upregulated in AD	51.8	2.076	1	0.1497
									1	ENSG00000269113	TRABD2B	3.794e-07	5.079	++	Upregulated in AD	83.2	5.942	1	0.01478
									4	ENSG00000138796	HADH	3.825e-07	5.077	++	Upregulated in AD	71.2	3.471	1	0.06244
									3	ENSG00000118007	STAG1	3.887e-07	5.074	++	Upregulated in AD	90	10.019	1	0.001549
									6	ENSG00000092820	EZR	3.89e-07	5.074	++	Upregulated in AD	82.7	5.784	1	0.01618
									7	ENSG00000122786	CALD1	3.904e-07	5.074	++	Upregulated in AD	83.7	6.125	1	0.01333
									4	ENSG00000138823	MTTP	3.971e-07	5.07	++	Upregulated in AD	72.2	3.6	1	0.05777
									1	ENSG00000079335	CDC14A	3.975e-07	5.07	++	Upregulated in AD	79.1	4.796	1	0.02853
									14	ENSG00000180008	SOCS4	4.023e-07	5.068	++	Upregulated in AD	71.8	3.551	1	0.05952
									2	ENSG00000115596	WNT6	4.07e-07	5.066	++	Upregulated in AD	91.5	11.704	1	0.0006237
									12	ENSG00000185591	SP1	4.148e-07	5.062	++	Upregulated in AD	0	0.843	1	0.3585
									4	ENSG00000254535	PABPC4L	4.232e-07	5.058	++	Upregulated in AD	0	0.897	1	0.3436
									12	ENSG00000186298	PPP1CC	4.236e-07	5.058	++	Upregulated in AD	94.7	18.703	1	1.527e-05
									17	ENSG00000168610	STAT3	4.496e-07	5.047	++	Upregulated in AD	67.7	3.099	1	0.07835
									3	ENSG00000145012	LPP	4.497e-07	5.047	++	Upregulated in AD	86.1	7.194	1	0.007314
									8	ENSG00000172164	SNTB1	4.525e-07	5.045	++	Upregulated in AD	69.7	3.3	1	0.0693
									17	ENSG00000133195	SLC39A11	4.618e-07	5.042	++	Upregulated in AD	87.6	8.053	1	0.004543
									4	ENSG00000145423	SFRP2	4.798e-07	5.034	++	Upregulated in AD	89.9	9.922	1	0.001633
									3	ENSG00000082781	ITGB5	5.111e-07	5.022	++	Upregulated in AD	47.9	1.918	1	0.166
									3	ENSG00000154783	FGD5	5.224e-07	5.018	++	Upregulated in AD	67	3.032	1	0.08161
									1	ENSG00000092969	TGFB2	5.426e-07	5.011	++	Upregulated in AD	88.6	8.748	1	0.003099
									15	ENSG00000128886	ELL3	5.601e-07	5.004	++	Upregulated in AD	52.3	2.098	1	0.1475
									16	ENSG00000174628	IQCK	5.746e-07	5	++	Upregulated in AD	83.6	6.086	1	0.01362
									10	ENSG00000148841	ITPRIP	5.9e-07	4.994	++	Upregulated in AD	0	0.244	1	0.6215
									5	ENSG00000146013	GFRA3	5.951e-07	4.993	0	Upregulated in AD	96	24.772	1	6.452e-07
									10	ENSG00000148848	ADAM12	5.974e-07	4.992	++	Upregulated in AD	84.5	6.463	1	0.01102
									2	ENSG00000143970	ASXL2	5.989e-07	4.992	++	Upregulated in AD	90.1	10.119	1	0.001468
									17	ENSG00000125686	MED1	6.044e-07	4.99	++	Upregulated in AD	74.8	3.965	1	0.04644
									10	ENSG00000165633	VSTM4	6.132e-07	4.987	++	Upregulated in AD	86.3	7.294	1	0.006917
									1	ENSG00000174059	CD34	6.209e-07	4.985	++	Upregulated in AD	57.2	2.337	1	0.1264
									8	ENSG00000104267	CA2	6.538e-07	4.975	++	Upregulated in AD	13	1.149	1	0.2838
									1	ENSG00000183615	FAM167B	6.603e-07	4.973	++	Upregulated in AD	67.1	3.041	1	0.08118
									1	ENSG00000168679	SLC16A4	6.826e-07	4.966	++	Upregulated in AD	71.1	3.466	1	0.06265
									2	ENSG00000119147	C2orf40	6.942e-07	4.963	++	Upregulated in AD	92.5	13.301	1	0.0002652
									12	ENSG00000198774	RASSF9	7.02e-07	4.961	++	Upregulated in AD	0	0.41	1	0.5219
									1	ENSG00000133065	SLC41A1	7.208e-07	4.956	++	Upregulated in AD	87.8	8.181	1	0.004233
									4	ENSG00000181826	RELL1	7.36e-07	4.952	++	Upregulated in AD	46.2	1.858	1	0.1728
									10	ENSG00000165626	BEND7	7.643e-07	4.944	++	Upregulated in AD	84.3	6.387	1	0.01149
									22	ENSG00000100014	SPECC1L	7.928e-07	4.937	++	Upregulated in AD	90.3	10.323	1	0.001314
									8	ENSG00000173530	TNFRSF10D	7.955e-07	4.936	++	Upregulated in AD	0	0.113	1	0.737
									10	ENSG00000148484	RSU1	7.981e-07	4.936	++	Upregulated in AD	83.1	5.923	1	0.01494
									5	ENSG00000132840	BHMT2	7.985e-07	4.936	++	Upregulated in AD	89.4	9.442	1	0.002121
									1	ENSG00000137962	ARHGAP29	8.032e-07	4.935	++	Upregulated in AD	90	10.01	1	0.001557
									13	ENSG00000126218	F10	8.036e-07	4.934	++	Upregulated in AD	83.5	6.053	1	0.01389
									6	ENSG00000065308	TRAM2	8.045e-07	4.934	++	Upregulated in AD	77.5	4.439	1	0.03513
									18	ENSG00000134769	DTNA	8.1e-07	4.933	++	Upregulated in AD	81.3	5.349	1	0.02074
									10	ENSG00000165449	SLC16A9	8.263e-07	4.929	++	Upregulated in AD	69	3.221	1	0.07271
									2	ENSG00000162944	RFTN2	8.312e-07	4.928	++	Upregulated in AD	0	0.403	1	0.5255
									12	ENSG00000008405	CRY1	8.359e-07	4.927	++	Upregulated in AD	69.1	3.232	1	0.07222
									4	ENSG00000138772	ANXA3	8.41e-07	4.926	++	Upregulated in AD	0	0.833	1	0.3613
									9	ENSG00000175287	PHYHD1	8.773e-07	4.917	++	Upregulated in AD	0	0.155	1	0.6936
									21	ENSG00000170262	MRAP	8.886e-07	4.915	++	Upregulated in AD	82.5	5.714	1	0.01683
									2	ENSG00000162998	FRZB	9.254e-07	4.907	++	Upregulated in AD	94	16.731	1	4.307e-05
									12	ENSG00000123374	CDK2	9.417e-07	4.903	++	Upregulated in AD	71.4	3.495	1	0.06157
									17	ENSG00000173714	WFIKKN2	9.588e-07	4.9	++	Upregulated in AD	0	0.014	1	0.9073
									3	ENSG00000145041	DCAF1	9.887e-07	4.894	++	Upregulated in AD	91.8	12.15	1	0.000491
									6	ENSG00000124749	COL21A1	1.012e-06	4.889	++	Upregulated in AD	76.3	4.211	1	0.04015
									17	ENSG00000136436	CALCOCO2	1.026e-06	4.886	++	Upregulated in AD	43.9	1.782	1	0.1819
									6	ENSG00000111886	GABRR2	1.092e-06	4.874	++	Upregulated in AD	85.5	6.89	1	0.008669
									6	ENSG00000112837	TBX18	1.095e-06	4.874	++	Upregulated in AD	91.1	11.174	1	0.0008296
									2	ENSG00000134324	LPIN1	1.103e-06	4.872	++	Upregulated in AD	0	0.796	1	0.3722
									1	ENSG00000084073	ZMPSTE24	1.107e-06	4.872	++	Upregulated in AD	94.5	18.24	1	1.947e-05
									19	ENSG00000186326	RGS9BP	1.109e-06	4.871	++	Upregulated in AD	92.2	12.875	1	0.0003331
									9	ENSG00000165006	UBAP1	1.11e-06	4.871	++	Upregulated in AD	95.3	21.297	1	3.933e-06
									14	ENSG00000100906	NFKBIA	1.114e-06	4.87	++	Upregulated in AD	80.8	5.202	1	0.02256
									10	ENSG00000035403	VCL	1.129e-06	4.868	++	Upregulated in AD	90.9	11.035	1	0.0008939
									3	ENSG00000144909	OSBPL11	1.141e-06	4.866	++	Upregulated in AD	81.4	5.363	1	0.02057
									3	ENSG00000016391	CHDH	1.164e-06	4.862	++	Upregulated in AD	81.1	5.288	1	0.02148
									3	ENSG00000173706	HEG1	1.185e-06	4.858	++	Upregulated in AD	0	0.857	1	0.3547
									13	ENSG00000150907	FOXO1	1.187e-06	4.858	++	Upregulated in AD	83.5	6.072	1	0.01374
									14	ENSG00000139946	PELI2	1.191e-06	4.857	++	Upregulated in AD	0	0.668	1	0.4136
									9	ENSG00000167081	PBX3	1.195e-06	4.856	++	Upregulated in AD	76.7	4.285	1	0.03845
									20	ENSG00000204556	AL450124.1	1.203e-06	4.855	++	Upregulated in AD	0	0.976	1	0.3231
									13	ENSG00000150457	LATS2	1.217e-06	4.853	++	Upregulated in AD	84.7	6.555	1	0.01046
									12	ENSG00000111783	RFX4	1.231e-06	4.851	++	Upregulated in AD	71.2	3.472	1	0.0624
									9	ENSG00000165185	KIAA1958	1.237e-06	4.85	++	Upregulated in AD	0	0.226	1	0.6349
									3	ENSG00000163687	DNASE1L3	1.262e-06	4.846	++	Upregulated in AD	86.5	7.4	1	0.006522
									12	ENSG00000152936	LMNTD1	1.271e-06	4.844	++	Upregulated in AD	64.9	2.85	1	0.09137
									11	ENSG00000179241	LDLRAD3	1.289e-06	4.841	++	Upregulated in AD	81.5	5.396	1	0.02018
									X	ENSG00000123595	RAB9A	1.292e-06	4.841	++	Upregulated in AD	91.4	11.691	1	0.0006281
									3	ENSG00000114126	TFDP2	1.293e-06	4.841	+-	Upregulated in AD	96.2	26.234	1	3.025e-07
									11	ENSG00000110422	HIPK3	1.317e-06	4.837	++	Upregulated in AD	84.4	6.398	1	0.01142
									8	ENSG00000174226	SNX31	1.353e-06	4.832	++	Upregulated in AD	21.5	1.274	1	0.259
									1	ENSG00000134250	NOTCH2	1.377e-06	4.828	++	Upregulated in AD	50.3	2.011	1	0.1561
									22	ENSG00000100234	TIMP3	1.387e-06	4.827	++	Upregulated in AD	83.4	6.03	1	0.01406
									4	ENSG00000163132	MSX1	1.417e-06	4.823	++	Upregulated in AD	46.8	1.88	1	0.1703
									2	ENSG00000116096	SPR	1.438e-06	4.82	++	Upregulated in AD	80.9	5.232	1	0.02218
									2	ENSG00000138376	BARD1	1.449e-06	4.818	++	Upregulated in AD	0	0.164	1	0.6858
									X	ENSG00000126767	ELK1	1.449e-06	4.818	++	Upregulated in AD	85.7	7.011	1	0.008099
									9	ENSG00000107201	DDX58	1.45e-06	4.818	++	Upregulated in AD	50.7	2.027	1	0.1545
									6	ENSG00000096433	ITPR3	1.453e-06	4.818	++	Upregulated in AD	0	0.796	1	0.3723
									4	ENSG00000152990	ADGRA3	1.48e-06	4.814	++	Upregulated in AD	79.1	4.782	1	0.02877
									9	ENSG00000148204	CRB2	1.49e-06	4.813	++	Upregulated in AD	0	0.493	1	0.4825
									2	ENSG00000019169	MARCO	1.507e-06	4.81	++	Upregulated in AD	74.2	3.872	1	0.0491
									4	ENSG00000154274	C4orf19	1.515e-06	4.809	++	Upregulated in AD	85.1	6.728	1	0.009489
									8	ENSG00000034677	RNF19A	1.532e-06	4.807	++	Upregulated in AD	90.8	10.858	1	0.0009838
									4	ENSG00000164117	FBXO8	1.56e-06	4.803	++	Upregulated in AD	82.7	5.775	1	0.01626
									5	ENSG00000120306	CYSTM1	1.574e-06	4.802	++	Upregulated in AD	84.2	6.312	1	0.01199
									1	ENSG00000187634	SAMD11	1.6e-06	4.798	++	Upregulated in AD	49.3	1.973	1	0.1601
									7	ENSG00000078549	ADCYAP1R1	1.614e-06	4.797	++	Upregulated in AD	69.8	3.308	1	0.06896
									21	ENSG00000166265	CYYR1	1.623e-06	4.795	++	Upregulated in AD	35.4	1.548	1	0.2135
									7	ENSG00000133561	GIMAP6	1.625e-06	4.795	++	Upregulated in AD	0	0.001	1	0.9814
									X	ENSG00000102218	RP2	1.715e-06	4.784	++	Upregulated in AD	0	0.171	1	0.6795
									2	ENSG00000115107	STEAP3	1.717e-06	4.784	++	Upregulated in AD	0	0.919	1	0.3379
									1	ENSG00000162645	GBP2	1.75e-06	4.78	++	Upregulated in AD	0	0	1	0.9866
									5	ENSG00000146005	PSD2	1.794e-06	4.775	++	Upregulated in AD	85.2	6.775	1	0.009242
									11	ENSG00000170145	SIK2	1.808e-06	4.774	++	Upregulated in AD	81.1	5.292	1	0.02142
									21	ENSG00000157551	KCNJ15	1.813e-06	4.773	++	Upregulated in AD	0	0.128	1	0.7203
									10	ENSG00000067082	KLF6	1.817e-06	4.773	++	Upregulated in AD	59.3	2.456	1	0.1171
									1	ENSG00000143337	TOR1AIP1	1.955e-06	4.758	++	Upregulated in AD	37.9	1.61	1	0.2045
									11	ENSG00000134569	LRP4	1.982e-06	4.755	++	Upregulated in AD	69.6	3.291	1	0.06966
									1	ENSG00000116815	CD58	2.035e-06	4.75	++	Upregulated in AD	64.2	2.794	1	0.09461
									6	ENSG00000053328	METTL24	2.045e-06	4.749	++	Upregulated in AD	82.8	5.801	1	0.01602
									9	ENSG00000119139	TJP2	2.054e-06	4.748	++	Upregulated in AD	0	0.072	1	0.7888
									17	ENSG00000172716	SLFN11	2.116e-06	4.742	++	Upregulated in AD	0	0.575	1	0.4482
									22	ENSG00000211677	IGLC2	2.181e-06	4.736	++	Upregulated in AD	38.9	1.638	1	0.2006
									1	ENSG00000117298	ECE1	2.184e-06	4.736	++	Upregulated in AD	0	0.396	1	0.5292
									17	ENSG00000171345	KRT19	2.194e-06	4.735	++	Upregulated in AD	89.4	9.429	1	0.002135
									3	ENSG00000163513	TGFBR2	2.194e-06	4.735	++	Upregulated in AD	0	0.065	1	0.7983
									17	ENSG00000132514	CLEC10A	2.232e-06	4.731	++	Upregulated in AD	82.9	5.853	1	0.01555
									19	ENSG00000125733	TRIP10	2.354e-06	4.72	++	Upregulated in AD	0	0.966	1	0.3257
									17	ENSG00000179604	CDC42EP4	2.355e-06	4.72	++	Upregulated in AD	66.4	2.979	1	0.08433
									14	ENSG00000129493	HEATR5A	2.385e-06	4.718	++	Upregulated in AD	63.2	2.717	1	0.09925
									12	ENSG00000166527	CLEC4D	2.438e-06	4.713	++	Upregulated in AD	77.5	4.452	1	0.03485
									6	ENSG00000112039	FANCE	2.482e-06	4.71	++	Upregulated in AD	0	0.148	1	0.7007
									12	ENSG00000159403	C1R	2.484e-06	4.709	++	Upregulated in AD	77.5	4.436	1	0.03518
									10	ENSG00000165806	CASP7	2.526e-06	4.706	++	Upregulated in AD	0	0.001	1	0.9767
									1	ENSG00000163346	PBXIP1	2.648e-06	4.696	++	Upregulated in AD	0	0.558	1	0.4549
									21	ENSG00000154721	JAM2	2.672e-06	4.695	++	Upregulated in AD	72.1	3.584	1	0.05835
									2	ENSG00000218819	TDRD15	2.676e-06	4.694	++	Upregulated in AD	87.9	8.254	1	0.004067
									3	ENSG00000163421	PROK2	2.747e-06	4.689	++	Upregulated in AD	75.7	4.122	1	0.04232
									X	ENSG00000000003	TSPAN6	2.759e-06	4.688	++	Upregulated in AD	81.4	5.375	1	0.02042
									22	ENSG00000077942	FBLN1	2.799e-06	4.685	++	Upregulated in AD	85.8	7.053	1	0.007913
									2	ENSG00000157833	GAREM2	2.8e-06	4.685	++	Upregulated in AD	88.5	8.718	1	0.00315
									21	ENSG00000142173	COL6A2	2.82e-06	4.684	++	Upregulated in AD	73.8	3.815	1	0.0508
									8	ENSG00000121039	RDH10	2.852e-06	4.681	++	Upregulated in AD	91	11.091	1	0.0008674
									1	ENSG00000179023	KLHDC7A	2.909e-06	4.677	+-	Upregulated in AD	96.1	25.699	1	3.991e-07
									6	ENSG00000152818	UTRN	2.96e-06	4.674	++	Upregulated in AD	46.2	1.858	1	0.1729
									10	ENSG00000197771	MCMBP	3.005e-06	4.67	++	Upregulated in AD	83.4	6.025	1	0.01411
									12	ENSG00000094916	CBX5	3.031e-06	4.669	++	Upregulated in AD	94.7	18.861	1	1.406e-05
									6	ENSG00000112214	FHL5	3.04e-06	4.668	++	Upregulated in AD	88.1	8.419	1	0.003713
									12	ENSG00000139350	NEDD1	3.088e-06	4.665	++	Upregulated in AD	69.4	3.267	1	0.07067
									12	ENSG00000196935	SRGAP1	3.11e-06	4.663	++	Upregulated in AD	0	0.388	1	0.5336
									7	ENSG00000128602	SMO	3.259e-06	4.654	++	Upregulated in AD	7	1.075	1	0.2998
									1	ENSG00000074964	ARHGEF10L	3.268e-06	4.653	++	Upregulated in AD	68.5	3.177	1	0.07467
									12	ENSG00000111058	ACSS3	3.277e-06	4.653	++	Upregulated in AD	89.3	9.306	1	0.002284
									17	ENSG00000129657	SEC14L1	3.301e-06	4.651	++	Upregulated in AD	73.6	3.795	1	0.05141
									12	ENSG00000111181	SLC6A12	3.324e-06	4.65	++	Upregulated in AD	0	0.614	1	0.4332

## Sheet: supplementary_table_7
Supplementary Table 7: Genes downregulated in Alzheimer's disease subjects for the temporal lobe differential gene expression meta-analysis.									chromosome	gene_id	gene_symbol	P-value	Zscore	Direction	regulation	heterogeneity_I_squared	heterogeneity_Chi_squared	heterogeneity_degrees_of_freedom_squared	heterogeneity_P-value
									2	ENSG00000144057	ST6GAL2	2.237e-13	-7.334	--	Downregulated in AD	81.3	5.335	1	0.0209
									11	ENSG00000149809	TM7SF2	1.623e-12	-7.064	--	Downregulated in AD	94.3	17.634	1	2.677e-05
									7	ENSG00000128564	VGF	4.224e-12	-6.929	--	Downregulated in AD	77.8	4.506	1	0.03378
									3	ENSG00000157005	SST	3.758e-11	-6.613	--	Downregulated in AD	28	1.389	1	0.2385
									8	ENSG00000147571	CRH	5.664e-11	-6.552	--	Downregulated in AD	77.6	4.457	1	0.03476
									19	ENSG00000239382	ALKBH6	6.485e-11	-6.532	--	Downregulated in AD	88.8	8.96	1	0.002759
									11	ENSG00000167792	NDUFV1	5.957e-10	-6.192	--	Downregulated in AD	92	12.477	1	0.0004119
									20	ENSG00000101460	MAP1LC3A	1.148e-09	-6.087	--	Downregulated in AD	51.9	2.079	1	0.1494
									9	ENSG00000136895	GARNL3	1.189e-09	-6.082	--	Downregulated in AD	91.7	12.061	1	0.0005148
									22	ENSG00000100360	IFT27	1.368e-09	-6.059	--	Downregulated in AD	93.3	15	1	0.0001075
									4	ENSG00000159674	SPON2	1.373e-09	-6.059	--	Downregulated in AD	77.6	4.455	1	0.03481
									9	ENSG00000187186	AL162231.1	1.374e-09	-6.059	--	Downregulated in AD	60.6	2.535	1	0.1113
									6	ENSG00000214338	SOGA3	2.108e-09	-5.989	--	Downregulated in AD	73.6	3.787	1	0.05165
									20	ENSG00000101222	SPEF1	3.554e-09	-5.904	--	Downregulated in AD	0	0.918	1	0.3381
									6	ENSG00000146469	VIP	4.511e-09	-5.864	--	Downregulated in AD	65.3	2.885	1	0.0894
									1	ENSG00000149527	PLCH2	4.601e-09	-5.861	--	Downregulated in AD	91.4	11.581	1	0.0006664
									1	ENSG00000119283	TRIM67	4.77e-09	-5.855	--	Downregulated in AD	93.2	14.697	1	0.0001262
									1	ENSG00000122477	LRRC39	5.182e-09	-5.841	--	Downregulated in AD	58.7	2.423	1	0.1195
									16	ENSG00000174939	ASPHD1	5.494e-09	-5.831	--	Downregulated in AD	95.8	23.735	1	1.106e-06
									7	ENSG00000146963	LUC7L2	5.863e-09	-5.821	--	Downregulated in AD	80.1	5.016	1	0.02512
									2	ENSG00000130414	NDUFA10	7.751e-09	-5.774	--	Downregulated in AD	89.4	9.433	1	0.002131
									14	ENSG00000139910	NOVA1	8.643e-09	-5.755	--	Downregulated in AD	91.6	11.944	1	0.0005481
									4	ENSG00000109255	NMU	9.178e-09	-5.745	--	Downregulated in AD	79.2	4.801	1	0.02844
									21	ENSG00000171189	GRIK1	9.571e-09	-5.738	--	Downregulated in AD	84.8	6.596	1	0.01022
									21	ENSG00000160226	CFAP410	1.256e-08	-5.692	--	Downregulated in AD	86.1	7.213	1	0.007237
									12	ENSG00000257501	AC007424.1	1.318e-08	-5.684	--	Downregulated in AD	84	6.26	1	0.01235
									6	ENSG00000189007	ADAT2	1.377e-08	-5.676	--	Downregulated in AD	89.3	9.339	1	0.002243
									1	ENSG00000241563	CORT	1.454e-08	-5.667	--	Downregulated in AD	46.9	1.885	1	0.1698
									20	ENSG00000131067	GGT7	1.69e-08	-5.641	--	Downregulated in AD	33.2	1.496	1	0.2212
									16	ENSG00000196123	KIAA0895L	1.757e-08	-5.634	--	Downregulated in AD	90.3	10.312	1	0.001322
									18	ENSG00000150636	CCDC102B	1.822e-08	-5.628	--	Downregulated in AD	74.2	3.876	1	0.04897
									X	ENSG00000068400	GRIPAP1	1.978e-08	-5.614	--	Downregulated in AD	93.3	14.919	1	0.0001122
									16	ENSG00000131650	KREMEN2	2.006e-08	-5.612	--	Downregulated in AD	91.3	11.559	1	0.0006742
									14	ENSG00000063761	ADCK1	2.406e-08	-5.58	--	Downregulated in AD	91	11.157	1	0.0008371
									14	ENSG00000198208	RPS6KL1	3.258e-08	-5.527	--	Downregulated in AD	49.4	1.976	1	0.1598
									19	ENSG00000188766	SPRED3	3.437e-08	-5.518	--	Downregulated in AD	70.1	3.344	1	0.06743
									22	ENSG00000128298	BAIAP2L2	3.593e-08	-5.51	--	Downregulated in AD	95.7	23.313	1	1.377e-06
									3	ENSG00000163728	TTC14	3.667e-08	-5.506	--	Downregulated in AD	92.7	13.762	1	0.0002074
									12	ENSG00000089169	RPH3A	3.949e-08	-5.493	--	Downregulated in AD	0	0.217	1	0.6415
									15	ENSG00000184056	VPS33B	4.423e-08	-5.473	--	Downregulated in AD	66.5	2.987	1	0.08395
									2	ENSG00000135972	MRPS9	5.172e-08	-5.445	--	Downregulated in AD	88.6	8.804	1	0.003006
									10	ENSG00000148704	VAX1	5.392e-08	-5.438	--	Downregulated in AD	94.5	18.224	1	1.964e-05
									9	ENSG00000137038	DMAC1	6.645e-08	-5.401	--	Downregulated in AD	91.1	11.207	1	0.0008148
									3	ENSG00000131368	MRPS25	7.668e-08	-5.375	--	Downregulated in AD	78.9	4.743	1	0.02941
									8	ENSG00000168081	PNOC	8.493e-08	-5.356	--	Downregulated in AD	89.8	9.794	1	0.001751
									16	ENSG00000127564	PKMYT1	8.648e-08	-5.353	--	Downregulated in AD	96.4	28.047	1	1.184e-07
									2	ENSG00000159239	AC005041.1	9.056e-08	-5.345	--	Downregulated in AD	96.3	26.783	1	2.276e-07
									11	ENSG00000166012	TAF1D	9.259e-08	-5.341	--	Downregulated in AD	92.5	13.264	1	0.0002706
									8	ENSG00000180828	BHLHE22	9.68e-08	-5.333	--	Downregulated in AD	0	0.215	1	0.6429
									8	ENSG00000170791	CHCHD7	1.072e-07	-5.314	--	Downregulated in AD	88.5	8.673	1	0.00323
									16	ENSG00000185615	PDIA2	1.114e-07	-5.307	--	Downregulated in AD	94.3	17.663	1	2.637e-05
									16	ENSG00000172824	CES4A	1.122e-07	-5.306	--	Downregulated in AD	96.2	26.058	1	3.313e-07
									2	ENSG00000152154	TMEM178A	1.138e-07	-5.303	--	Downregulated in AD	2	1.021	1	0.3123
									19	ENSG00000099622	CIRBP	1.151e-07	-5.301	--	Downregulated in AD	88.7	8.871	1	0.002898
									16	ENSG00000076344	RGS11	1.2e-07	-5.293	--	Downregulated in AD	95	20.033	1	7.613e-06
									6	ENSG00000146221	TCTE1	1.222e-07	-5.29	--	Downregulated in AD	85.2	6.752	1	0.009366
									9	ENSG00000188747	NOXA1	1.232e-07	-5.289	--	Downregulated in AD	79.8	4.939	1	0.02626
									9	ENSG00000235453	SMIM27	1.559e-07	-5.245	--	Downregulated in AD	93.8	16.018	1	6.276e-05
									16	ENSG00000167377	ZNF23	1.773e-07	-5.222	--	Downregulated in AD	84.3	6.38	1	0.01154
									14	ENSG00000119596	YLPM1	1.878e-07	-5.211	--	Downregulated in AD	68	3.121	1	0.07728
									8	ENSG00000181195	PENK	1.901e-07	-5.209	--	Downregulated in AD	74.3	3.887	1	0.04866
									5	ENSG00000249915	PDCD6	2.019e-07	-5.198	--	Downregulated in AD	79.2	4.808	1	0.02833
									20	ENSG00000125877	ITPA	2.024e-07	-5.197	--	Downregulated in AD	69.2	3.248	1	0.0715
									19	ENSG00000099866	MADCAM1	2.161e-07	-5.185	--	Downregulated in AD	95.3	21.231	1	4.072e-06
									18	ENSG00000141433	ADCYAP1	2.537e-07	-5.155	--	Downregulated in AD	0	0.744	1	0.3884
									9	ENSG00000136936	XPA	2.602e-07	-5.15	--	Downregulated in AD	86.8	7.599	1	0.005842
									X	ENSG00000086717	PPEF1	2.639e-07	-5.148	--	Downregulated in AD	12.4	1.142	1	0.2853
									X	ENSG00000158526	TSR2	2.65e-07	-5.147	--	Downregulated in AD	88.9	9.028	1	0.002659
									10	ENSG00000171811	CFAP46	2.993e-07	-5.124	--	Downregulated in AD	23	1.298	1	0.2545
									X	ENSG00000205542	TMSB4X	3.217e-07	-5.11	--	Downregulated in AD	95.8	24.088	1	9.204e-07
									9	ENSG00000167113	COQ4	3.308e-07	-5.105	--	Downregulated in AD	91.6	11.938	1	0.00055
									7	ENSG00000146540	C7orf50	3.379e-07	-5.101	--	Downregulated in AD	89.3	9.389	1	0.002183
									6	ENSG00000170899	GSTA4	3.399e-07	-5.1	--	Downregulated in AD	57	2.326	1	0.1272
									16	ENSG00000166669	ATF7IP2	3.776e-07	-5.08	--	Downregulated in AD	62.3	2.651	1	0.1035
									12	ENSG00000050426	LETMD1	4.215e-07	-5.059	--	Downregulated in AD	80	5.003	1	0.02531
									1	ENSG00000059588	TARBP1	4.24e-07	-5.058	--	Downregulated in AD	47.4	1.902	1	0.1679
									1	ENSG00000240038	AMY2B	4.524e-07	-5.045	--	Downregulated in AD	53.6	2.154	1	0.1422
									19	ENSG00000070388	FGF22	5.483e-07	-5.009	--	Downregulated in AD	83.4	6.033	1	0.01404
									19	ENSG00000152467	ZSCAN1	5.61e-07	-5.004	--	Downregulated in AD	88.4	8.602	1	0.003358
									7	ENSG00000214765	SEPT7P2	5.742e-07	-5	--	Downregulated in AD	91.2	11.346	1	0.0007559
									12	ENSG00000256537	SMIM10L1	6.693e-07	-4.97	--	Downregulated in AD	87.4	7.927	1	0.004871
									2	ENSG00000204843	DCTN1	6.947e-07	-4.963	--	Downregulated in AD	82.4	5.67	1	0.01726
									9	ENSG00000148341	SH3GLB2	7.113e-07	-4.958	--	Downregulated in AD	93.5	15.455	1	8.451e-05
									2	ENSG00000128683	GAD1	7.492e-07	-4.948	--	Downregulated in AD	53.8	2.166	1	0.1411
									11	ENSG00000051009	FAM160A2	7.688e-07	-4.943	--	Downregulated in AD	93.5	15.347	1	8.947e-05
									10	ENSG00000179774	ATOH7	7.807e-07	-4.94	--	Downregulated in AD	0	0.199	1	0.6555
									3	ENSG00000226435	ANKRD18DP	7.841e-07	-4.939	--	Downregulated in AD	74.8	3.971	1	0.04628
									2	ENSG00000162975	KCNF1	7.986e-07	-4.936	--	Downregulated in AD	0	0.29	1	0.5904
									6	ENSG00000130347	RTN4IP1	8.077e-07	-4.934	--	Downregulated in AD	0	0.187	1	0.6651
									8	ENSG00000120875	DUSP4	8.078e-07	-4.933	--	Downregulated in AD	81	5.252	1	0.02192
									3	ENSG00000175193	PARL	8.457e-07	-4.925	--	Downregulated in AD	39.4	1.651	1	0.1988
									15	ENSG00000140557	ST8SIA2	8.504e-07	-4.923	--	Downregulated in AD	67	3.032	1	0.08163
									18	ENSG00000134759	ELP2	8.833e-07	-4.916	--	Downregulated in AD	87	7.705	1	0.005506
									1	ENSG00000142920	AZIN2	8.898e-07	-4.915	--	Downregulated in AD	88.9	9.016	1	0.002677
									11	ENSG00000149054	ZNF215	9.463e-07	-4.902	--	Downregulated in AD	84.7	6.557	1	0.01045
									8	ENSG00000168453	HR	9.473e-07	-4.902	--	Downregulated in AD	81.5	5.396	1	0.02019
									11	ENSG00000166793	YPEL4	9.727e-07	-4.897	--	Downregulated in AD	41.4	1.706	1	0.1916
									12	ENSG00000257727	CNPY2	1.007e-06	-4.89	--	Downregulated in AD	79.7	4.935	1	0.02631
									7	ENSG00000244560	AC004890.2	1.014e-06	-4.889	--	Downregulated in AD	94.3	17.416	1	3.003e-05
									14	ENSG00000213920	MDP1	1.018e-06	-4.888	--	Downregulated in AD	85	6.673	1	0.00979
									7	ENSG00000006128	TAC1	1.022e-06	-4.887	--	Downregulated in AD	26.5	1.361	1	0.2433
									3	ENSG00000175054	ATR	1.07e-06	-4.878	--	Downregulated in AD	87	7.706	1	0.005503
									7	ENSG00000188730	VWC2	1.12e-06	-4.869	--	Downregulated in AD	22.6	1.292	1	0.2557
									16	ENSG00000167515	TRAPPC2L	1.136e-06	-4.866	--	Downregulated in AD	88	8.351	1	0.003855
									3	ENSG00000144893	MED12L	1.173e-06	-4.86	--	Downregulated in AD	68.2	3.145	1	0.07617
									4	ENSG00000053900	ANAPC4	1.193e-06	-4.857	--	Downregulated in AD	87.4	7.929	1	0.004865
									19	ENSG00000006015	REX1BD	1.222e-06	-4.852	--	Downregulated in AD	78.8	4.714	1	0.02993
									14	ENSG00000171723	GPHN	1.224e-06	-4.852	--	Downregulated in AD	72	3.565	1	0.05899
									2	ENSG00000144583	2024-03-04	1.225e-06	-4.852	--	Downregulated in AD	0	0.027	1	0.8692
									5	ENSG00000145882	PCYOX1L	1.317e-06	-4.837	--	Downregulated in AD	56.4	2.296	1	0.1297
									1	ENSG00000116560	SFPQ	1.343e-06	-4.833	--	Downregulated in AD	79.9	4.965	1	0.02586
									11	ENSG00000175575	PAAF1	1.347e-06	-4.833	--	Downregulated in AD	94.4	17.818	1	2.43e-05
									2	ENSG00000119203	CPSF3	1.369e-06	-4.829	--	Downregulated in AD	72	3.565	1	0.059
									7	ENSG00000167011	NAT16	1.375e-06	-4.829	--	Downregulated in AD	92.7	13.724	1	0.0002118
									1	ENSG00000143156	NME7	1.384e-06	-4.827	--	Downregulated in AD	92	12.454	1	0.0004171
									20	ENSG00000100983	GSS	1.389e-06	-4.827	--	Downregulated in AD	87.6	8.034	1	0.004591
									10	ENSG00000130640	TUBGCP2	1.43e-06	-4.821	--	Downregulated in AD	37	1.588	1	0.2076
									18	ENSG00000101654	RNMT	1.49e-06	-4.813	--	Downregulated in AD	60.6	2.535	1	0.1113
									2	ENSG00000138101	DTNB	1.505e-06	-4.811	--	Downregulated in AD	83.8	6.188	1	0.01286
									19	ENSG00000267623	AC005357.2	1.536e-06	-4.807	--	Downregulated in AD	0	0.006	1	0.9404
									10	ENSG00000234420	ZNF37BP	1.547e-06	-4.805	--	Downregulated in AD	84.1	6.293	1	0.01212
									15	ENSG00000189227	C15orf61	1.555e-06	-4.804	--	Downregulated in AD	0	0.302	1	0.5827
									X	ENSG00000178947	SMIM10L2A	1.582e-06	-4.801	--	Downregulated in AD	0	0.046	1	0.8294
									19	ENSG00000250067	YJEFN3	1.599e-06	-4.798	--	Downregulated in AD	0	0.082	1	0.7741
									2	ENSG00000155636	RBM45	1.608e-06	-4.797	--	Downregulated in AD	85.7	6.989	1	0.0082
									7	ENSG00000225968	ELFN1	1.745e-06	-4.781	--	Downregulated in AD	74.5	3.917	1	0.0478
									20	ENSG00000101391	CDK5RAP1	1.837e-06	-4.771	--	Downregulated in AD	60.3	2.521	1	0.1123
									1	ENSG00000060688	SNRNP40	1.853e-06	-4.769	--	Downregulated in AD	91.5	11.831	1	0.0005825
									14	ENSG00000021645	NRXN3	2.104e-06	-4.743	--	Downregulated in AD	0	0.482	1	0.4874
									12	ENSG00000187848	P2RX2	2.175e-06	-4.736	--	Downregulated in AD	87.5	8.006	1	0.004662
									7	ENSG00000128596	CCDC136	2.19e-06	-4.735	--	Downregulated in AD	40.1	1.668	1	0.1965
									20	ENSG00000125508	SRMS	2.195e-06	-4.735	--	Downregulated in AD	91.6	11.97	1	0.0005406
									12	ENSG00000135119	RNFT2	2.268e-06	-4.728	--	Downregulated in AD	0	0.001	1	0.9772
									1	ENSG00000162729	IGSF8	2.515e-06	-4.707	--	Downregulated in AD	78	4.545	1	0.03302
									1	ENSG00000160781	PAQR6	2.609e-06	-4.699	-+	Downregulated in AD	96.8	30.947	1	2.652e-08
									12	ENSG00000170633	RNF34	2.626e-06	-4.698	--	Downregulated in AD	0	0.397	1	0.5285
									9	ENSG00000107223	EDF1	2.633e-06	-4.698	--	Downregulated in AD	76.4	4.229	1	0.03973
									2	ENSG00000144355	DLX1	2.664e-06	-4.695	--	Downregulated in AD	56	2.275	1	0.1315
									1	ENSG00000143224	PPOX	2.665e-06	-4.695	--	Downregulated in AD	91	11.1	1	0.0008635
									17	ENSG00000154265	ABCA5	2.669e-06	-4.695	--	Downregulated in AD	83.8	6.164	1	0.01304
									22	ENSG00000234409	CCDC188	2.708e-06	-4.692	--	Downregulated in AD	86.1	7.172	1	0.007406
									14	ENSG00000126214	KLC1	2.713e-06	-4.691	--	Downregulated in AD	0	0.018	1	0.8929
									19	ENSG00000133265	HSPBP1	2.731e-06	-4.69	--	Downregulated in AD	0	0.017	1	0.895
									7	ENSG00000231359	AC072052.1	2.743e-06	-4.689	--	Downregulated in AD	93.4	15.249	1	9.425e-05
									6	ENSG00000272047	GTF2H5	2.765e-06	-4.688	--	Downregulated in AD	80.7	5.191	1	0.0227
									17	ENSG00000278535	DHRS11	2.826e-06	-4.683	--	Downregulated in AD	27.7	1.383	1	0.2396
									19	ENSG00000099624	ATP5F1D	2.932e-06	-4.676	--	Downregulated in AD	58	2.383	1	0.1227
									16	ENSG00000158792	SPATA2L	2.948e-06	-4.674	--	Downregulated in AD	1.3	1.013	1	0.3142
									12	ENSG00000111218	PRMT8	2.978e-06	-4.672	--	Downregulated in AD	0	0.03	1	0.863
									1	ENSG00000116783	TNNI3K	3.084e-06	-4.665	--	Downregulated in AD	86.2	7.224	1	0.007195
									1	ENSG00000116353	MECR	3.153e-06	-4.661	--	Downregulated in AD	60.5	2.534	1	0.1114
									2	ENSG00000127831	VIL1	3.187e-06	-4.658	-+	Downregulated in AD	97.1	34.957	1	3.37e-09
									17	ENSG00000033627	ATP6V0A1	3.314e-06	-4.65	--	Downregulated in AD	0	0.907	1	0.3409

## Sheet: supplementary_table_8
Supplementary Table 8: Overlap between differentially expressed genes found in our temporal lobe meta-analysis and other studies temporal lobe studies included in our systematic review. "number_of_overlapping_studies" equal to 0 means the differentially expressed gene was unique to our meta-analysis.									gene_id	gene_symbol	number_of_overlapping_studies	overlapping_studies	regulation
									ENSG00000107779	BMPR1A	5	Cho_et_al, Das_et_al, Felsky_et_al, Marques-Coelho_et_al, Piras_et_al	Upregulated in AD
									ENSG00000115107	STEAP3	5	Cho_et_al, Felsky_et_al, Li_et_al, Marques-Coelho_et_al, Piras_et_al	Upregulated in AD
									ENSG00000119681	LTBP2	5	Cho_et_al, Das_et_al, Felsky_et_al, Marques-Coelho_et_al, Piras_et_al	Upregulated in AD
									ENSG00000163132	MSX1	5	Cho_et_al, Das_et_al, Felsky_et_al, Marques-Coelho_et_al, Piras_et_al	Upregulated in AD
									ENSG00000188783	PRELP	5	Cho_et_al, Das_et_al, Felsky_et_al, Marques-Coelho_et_al, Piras_et_al	Upregulated in AD
									ENSG00000196154	S100A4	5	Cho_et_al, Das_et_al, Li_et_al, Marques-Coelho_et_al, Piras_et_al	Upregulated in AD
									ENSG00000197256	KANK2	5	Cho_et_al, Das_et_al, Felsky_et_al, Marques-Coelho_et_al, Piras_et_al	Upregulated in AD
									ENSG00000089169	RPH3A	5	Cho_et_al, Das_et_al, Felsky_et_al, Marques-Coelho_et_al, Piras_et_al	Downregulated in AD
									ENSG00000128683	GAD1	5	Cho_et_al, Das_et_al, Felsky_et_al, Marques-Coelho_et_al, Piras_et_al	Downregulated in AD
									ENSG00000145882	PCYOX1L	5	Cho_et_al, Das_et_al, Felsky_et_al, Marques-Coelho_et_al, Piras_et_al	Downregulated in AD
									ENSG00000003989	SLC7A2	4	Cho_et_al, Felsky_et_al, Marques-Coelho_et_al, Piras_et_al	Upregulated in AD
									ENSG00000026025	VIM	4	Cho_et_al, Felsky_et_al, Marques-Coelho_et_al, Piras_et_al	Upregulated in AD
									ENSG00000074219	TEAD2	4	Cho_et_al, Felsky_et_al, Marques-Coelho_et_al, Piras_et_al	Upregulated in AD
									ENSG00000087116	ADAMTS2	4	Das_et_al, Li_et_al, Marques-Coelho_et_al, Piras_et_al	Upregulated in AD
									ENSG00000088836	SLC4A11	4	Das_et_al, Felsky_et_al, Marques-Coelho_et_al, Piras_et_al	Upregulated in AD
									ENSG00000092969	TGFB2	4	Cho_et_al, Felsky_et_al, Marques-Coelho_et_al, Piras_et_al	Upregulated in AD
									ENSG00000100906	NFKBIA	4	Cho_et_al, Das_et_al, Marques-Coelho_et_al, Piras_et_al	Upregulated in AD
									ENSG00000106351	AGFG2	4	Das_et_al, Felsky_et_al, Marques-Coelho_et_al, Piras_et_al	Upregulated in AD
									ENSG00000106624	AEBP1	4	Cho_et_al, Felsky_et_al, Marques-Coelho_et_al, Piras_et_al	Upregulated in AD
									ENSG00000111181	SLC6A12	4	Cho_et_al, Felsky_et_al, Marques-Coelho_et_al, Piras_et_al	Upregulated in AD
									ENSG00000111907	TPD52L1	4	Cho_et_al, Felsky_et_al, Marques-Coelho_et_al, Piras_et_al	Upregulated in AD
									ENSG00000119729	RHOQ	4	Cho_et_al, Felsky_et_al, Marques-Coelho_et_al, Piras_et_al	Upregulated in AD
									ENSG00000122986	HVCN1	4	Cho_et_al, Das_et_al, Felsky_et_al, Marques-Coelho_et_al	Upregulated in AD
									ENSG00000123094	RASSF8	4	Cho_et_al, Felsky_et_al, Marques-Coelho_et_al, Piras_et_al	Upregulated in AD
									ENSG00000125733	TRIP10	4	Cho_et_al, Felsky_et_al, Marques-Coelho_et_al, Piras_et_al	Upregulated in AD
									ENSG00000128602	SMO	4	Cho_et_al, Felsky_et_al, Marques-Coelho_et_al, Piras_et_al	Upregulated in AD
									ENSG00000131095	GFAP	4	Cho_et_al, Felsky_et_al, Marques-Coelho_et_al, Piras_et_al	Upregulated in AD
									ENSG00000133195	SLC39A11	4	Cho_et_al, Das_et_al, Marques-Coelho_et_al, Piras_et_al	Upregulated in AD
									ENSG00000134769	DTNA	4	Cho_et_al, Felsky_et_al, Marques-Coelho_et_al, Piras_et_al	Upregulated in AD
									ENSG00000135736	CCDC102A	4	Cho_et_al, Das_et_al, Felsky_et_al, Marques-Coelho_et_al	Upregulated in AD
									ENSG00000137198	GMPR	4	Cho_et_al, Felsky_et_al, Marques-Coelho_et_al, Piras_et_al	Upregulated in AD
									ENSG00000142173	COL6A2	4	Cho_et_al, Felsky_et_al, Marques-Coelho_et_al, Piras_et_al	Upregulated in AD
									ENSG00000142227	EMP3	4	Cho_et_al, Felsky_et_al, Marques-Coelho_et_al, Piras_et_al	Upregulated in AD
									ENSG00000143127	ITGA10	4	Cho_et_al, Das_et_al, Marques-Coelho_et_al, Piras_et_al	Upregulated in AD
									ENSG00000143772	ITPKB	4	Cho_et_al, Felsky_et_al, Marques-Coelho_et_al, Piras_et_al	Upregulated in AD
									ENSG00000145358	DDIT4L	4	Cho_et_al, Felsky_et_al, Marques-Coelho_et_al, Piras_et_al	Upregulated in AD
									ENSG00000146233	CYP39A1	4	Cho_et_al, Felsky_et_al, Marques-Coelho_et_al, Piras_et_al	Upregulated in AD
									ENSG00000149451	ADAM33	4	Felsky_et_al, Li_et_al, Marques-Coelho_et_al, Piras_et_al	Upregulated in AD
									ENSG00000157833	GAREM2	4	Cho_et_al, Felsky_et_al, Marques-Coelho_et_al, Piras_et_al	Upregulated in AD
									ENSG00000158186	MRAS	4	Cho_et_al, Felsky_et_al, Marques-Coelho_et_al, Piras_et_al	Upregulated in AD
									ENSG00000159176	CSRP1	4	Cho_et_al, Felsky_et_al, Marques-Coelho_et_al, Piras_et_al	Upregulated in AD
									ENSG00000162645	GBP2	4	Cho_et_al, Felsky_et_al, Marques-Coelho_et_al, Piras_et_al	Upregulated in AD
									ENSG00000162944	RFTN2	4	Cho_et_al, Felsky_et_al, Marques-Coelho_et_al, Piras_et_al	Upregulated in AD
									ENSG00000163297	ANTXR2	4	Cho_et_al, Felsky_et_al, Marques-Coelho_et_al, Piras_et_al	Upregulated in AD
									ENSG00000164692	COL1A2	4	Cho_et_al, Felsky_et_al, Marques-Coelho_et_al, Piras_et_al	Upregulated in AD
									ENSG00000164949	GEM	4	Cho_et_al, Felsky_et_al, Marques-Coelho_et_al, Piras_et_al	Upregulated in AD
									ENSG00000166483	WEE1	4	Cho_et_al, Felsky_et_al, Marques-Coelho_et_al, Piras_et_al	Upregulated in AD
									ENSG00000166592	RRAD	4	Cho_et_al, Felsky_et_al, Marques-Coelho_et_al, Piras_et_al	Upregulated in AD
									ENSG00000168743	NPNT	4	Cho_et_al, Das_et_al, Felsky_et_al, Marques-Coelho_et_al	Upregulated in AD
									ENSG00000172935	MRGPRF	4	Cho_et_al, Felsky_et_al, Marques-Coelho_et_al, Piras_et_al	Upregulated in AD
									ENSG00000173641	HSPB7	4	Cho_et_al, Felsky_et_al, Marques-Coelho_et_al, Piras_et_al	Upregulated in AD
									ENSG00000175287	PHYHD1	4	Cho_et_al, Felsky_et_al, Marques-Coelho_et_al, Piras_et_al	Upregulated in AD
									ENSG00000182253	SYNM	4	Cho_et_al, Felsky_et_al, Marques-Coelho_et_al, Piras_et_al	Upregulated in AD
									ENSG00000183255	PTTG1IP	4	Cho_et_al, Felsky_et_al, Marques-Coelho_et_al, Piras_et_al	Upregulated in AD
									ENSG00000184005	ST6GALNAC3	4	Cho_et_al, Felsky_et_al, Marques-Coelho_et_al, Piras_et_al	Upregulated in AD
									ENSG00000186298	PPP1CC	4	Cho_et_al, Das_et_al, Felsky_et_al, Piras_et_al	Upregulated in AD
									ENSG00000188039	NWD1	4	Cho_et_al, Das_et_al, Felsky_et_al, Marques-Coelho_et_al	Upregulated in AD
									ENSG00000059588	TARBP1	4	Cho_et_al, Felsky_et_al, Marques-Coelho_et_al, Piras_et_al	Downregulated in AD
									ENSG00000111218	PRMT8	4	Cho_et_al, Das_et_al, Felsky_et_al, Marques-Coelho_et_al	Downregulated in AD
									ENSG00000131650	KREMEN2	4	Cho_et_al, Felsky_et_al, Marques-Coelho_et_al, Piras_et_al	Downregulated in AD
									ENSG00000149054	ZNF215	4	Cho_et_al, Felsky_et_al, Marques-Coelho_et_al, Piras_et_al	Downregulated in AD
									ENSG00000149809	TM7SF2	4	Cho_et_al, Das_et_al, Felsky_et_al, Marques-Coelho_et_al	Downregulated in AD
									ENSG00000178947	SMIM10L2A	4	Cho_et_al, Felsky_et_al, Marques-Coelho_et_al, Piras_et_al	Downregulated in AD
									ENSG00000188730	VWC2	4	Cho_et_al, Felsky_et_al, Marques-Coelho_et_al, Piras_et_al	Downregulated in AD
									ENSG00000204843	DCTN1	4	Cho_et_al, Felsky_et_al, Marques-Coelho_et_al, Piras_et_al	Downregulated in AD
									ENSG00000000003	TSPAN6	3	Cho_et_al, Felsky_et_al, Marques-Coelho_et_al	Upregulated in AD
									ENSG00000011465	DCN	3	Cho_et_al, Felsky_et_al, Marques-Coelho_et_al	Upregulated in AD
									ENSG00000018408	WWTR1	3	Cho_et_al, Li_et_al, Marques-Coelho_et_al	Upregulated in AD
									ENSG00000034677	RNF19A	3	Cho_et_al, Felsky_et_al, Marques-Coelho_et_al	Upregulated in AD
									ENSG00000049323	LTBP1	3	Cho_et_al, Felsky_et_al, Marques-Coelho_et_al	Upregulated in AD
									ENSG00000052850	ALX4	3	Cho_et_al, Das_et_al, Marques-Coelho_et_al	Upregulated in AD
									ENSG00000054598	FOXC1	3	Cho_et_al, Felsky_et_al, Marques-Coelho_et_al	Upregulated in AD
									ENSG00000055208	TAB2	3	Cho_et_al, Felsky_et_al, Marques-Coelho_et_al	Upregulated in AD
									ENSG00000056736	IL17RB	3	Cho_et_al, Marques-Coelho_et_al, Piras_et_al	Upregulated in AD
									ENSG00000069702	TGFBR3	3	Cho_et_al, Felsky_et_al, Marques-Coelho_et_al	Upregulated in AD
									ENSG00000075420	FNDC3B	3	Cho_et_al, Felsky_et_al, Marques-Coelho_et_al	Upregulated in AD
									ENSG00000078114	NEBL	3	Cho_et_al, Felsky_et_al, Marques-Coelho_et_al	Upregulated in AD
									ENSG00000078549	ADCYAP1R1	3	Cho_et_al, Felsky_et_al, Marques-Coelho_et_al	Upregulated in AD
									ENSG00000079335	CDC14A	3	Cho_et_al, Felsky_et_al, Marques-Coelho_et_al	Upregulated in AD
									ENSG00000082781	ITGB5	3	Cho_et_al, Felsky_et_al, Marques-Coelho_et_al	Upregulated in AD
									ENSG00000085063	CD59	3	Cho_et_al, Felsky_et_al, Marques-Coelho_et_al	Upregulated in AD
									ENSG00000087510	TFAP2C	3	Cho_et_al, Felsky_et_al, Marques-Coelho_et_al	Upregulated in AD
									ENSG00000091436	MAP3K20	3	Cho_et_al, Felsky_et_al, Marques-Coelho_et_al	Upregulated in AD
									ENSG00000092607	TBX15	3	Cho_et_al, Das_et_al, Marques-Coelho_et_al	Upregulated in AD
									ENSG00000092820	EZR	3	Felsky_et_al, Marques-Coelho_et_al, Piras_et_al	Upregulated in AD
									ENSG00000095637	SORBS1	3	Cho_et_al, Felsky_et_al, Marques-Coelho_et_al	Upregulated in AD
									ENSG00000101849	TBL1X	3	Cho_et_al, Felsky_et_al, Marques-Coelho_et_al	Upregulated in AD
									ENSG00000102174	PHEX	3	Cho_et_al, Felsky_et_al, Marques-Coelho_et_al	Upregulated in AD
									ENSG00000102218	RP2	3	Cho_et_al, Felsky_et_al, Marques-Coelho_et_al	Upregulated in AD
									ENSG00000102547	CAB39L	3	Cho_et_al, Felsky_et_al, Marques-Coelho_et_al	Upregulated in AD
									ENSG00000103888	CEMIP	3	Cho_et_al, Felsky_et_al, Marques-Coelho_et_al	Upregulated in AD
									ENSG00000104324	CPQ	3	Cho_et_al, Felsky_et_al, Marques-Coelho_et_al	Upregulated in AD
									ENSG00000105855	ITGB8	3	Cho_et_al, Felsky_et_al, Marques-Coelho_et_al	Upregulated in AD
									ENSG00000109320	NFKB1	3	Cho_et_al, Felsky_et_al, Marques-Coelho_et_al	Upregulated in AD
									ENSG00000111058	ACSS3	3	Cho_et_al, Felsky_et_al, Marques-Coelho_et_al	Upregulated in AD
									ENSG00000111783	RFX4	3	Cho_et_al, Marques-Coelho_et_al, Piras_et_al	Upregulated in AD
									ENSG00000111961	SASH1	3	Cho_et_al, Felsky_et_al, Marques-Coelho_et_al	Upregulated in AD
									ENSG00000112837	TBX18	3	Cho_et_al, Felsky_et_al, Marques-Coelho_et_al	Upregulated in AD
									ENSG00000112936	C7	3	Cho_et_al, Felsky_et_al, Marques-Coelho_et_al	Upregulated in AD
									ENSG00000113140	SPARC	3	Cho_et_al, Felsky_et_al, Marques-Coelho_et_al	Upregulated in AD
									ENSG00000113657	DPYSL3	3	Cho_et_al, Felsky_et_al, Marques-Coelho_et_al	Upregulated in AD
									ENSG00000115825	PRKD3	3	Cho_et_al, Felsky_et_al, Marques-Coelho_et_al	Upregulated in AD
									ENSG00000117280	RAB29	3	Cho_et_al, Felsky_et_al, Marques-Coelho_et_al	Upregulated in AD
									ENSG00000117298	ECE1	3	Cho_et_al, Marques-Coelho_et_al, Piras_et_al	Upregulated in AD
									ENSG00000117318	ID3	3	Cho_et_al, Marques-Coelho_et_al, Piras_et_al	Upregulated in AD
									ENSG00000120306	CYSTM1	3	Cho_et_al, Marques-Coelho_et_al, Piras_et_al	Upregulated in AD
									ENSG00000120708	TGFBI	3	Cho_et_al, Felsky_et_al, Marques-Coelho_et_al	Upregulated in AD
									ENSG00000121039	RDH10	3	Cho_et_al, Felsky_et_al, Marques-Coelho_et_al	Upregulated in AD
									ENSG00000122786	CALD1	3	Cho_et_al, Das_et_al, Marques-Coelho_et_al	Upregulated in AD
									ENSG00000124942	AHNAK	3	Cho_et_al, Felsky_et_al, Marques-Coelho_et_al	Upregulated in AD
									ENSG00000128791	TWSG1	3	Cho_et_al, Felsky_et_al, Piras_et_al	Upregulated in AD
									ENSG00000129116	PALLD	3	Cho_et_al, Felsky_et_al, Marques-Coelho_et_al	Upregulated in AD
									ENSG00000129493	HEATR5A	3	Cho_et_al, Felsky_et_al, Piras_et_al	Upregulated in AD
									ENSG00000129675	ARHGEF6	3	Cho_et_al, Felsky_et_al, Marques-Coelho_et_al	Upregulated in AD
									ENSG00000132256	TRIM5	3	Cho_et_al, Felsky_et_al, Marques-Coelho_et_al	Upregulated in AD
									ENSG00000132357	CARD6	3	Cho_et_al, Felsky_et_al, Marques-Coelho_et_al	Upregulated in AD
									ENSG00000133065	SLC41A1	3	Cho_et_al, Felsky_et_al, Marques-Coelho_et_al	Upregulated in AD
									ENSG00000133789	SWAP70	3	Cho_et_al, Felsky_et_al, Marques-Coelho_et_al	Upregulated in AD
									ENSG00000134250	NOTCH2	3	Cho_et_al, Felsky_et_al, Marques-Coelho_et_al	Upregulated in AD
									ENSG00000134294	SLC38A2	3	Cho_et_al, Marques-Coelho_et_al, Piras_et_al	Upregulated in AD
									ENSG00000135862	LAMC1	3	Cho_et_al, Felsky_et_al, Marques-Coelho_et_al	Upregulated in AD
									ENSG00000137509	PRCP	3	Cho_et_al, Felsky_et_al, Marques-Coelho_et_al	Upregulated in AD
									ENSG00000137693	YAP1	3	Cho_et_al, Felsky_et_al, Marques-Coelho_et_al	Upregulated in AD
									ENSG00000138193	PLCE1	3	Cho_et_al, Felsky_et_al, Marques-Coelho_et_al	Upregulated in AD
									ENSG00000139350	NEDD1	3	Cho_et_al, Felsky_et_al, Marques-Coelho_et_al	Upregulated in AD
									ENSG00000141639	MAPK4	3	Cho_et_al, Felsky_et_al, Marques-Coelho_et_al	Upregulated in AD
									ENSG00000143337	TOR1AIP1	3	Cho_et_al, Felsky_et_al, Marques-Coelho_et_al	Upregulated in AD
									ENSG00000143970	ASXL2	3	Cho_et_al, Felsky_et_al, Marques-Coelho_et_al	Upregulated in AD
									ENSG00000145012	LPP	3	Cho_et_al, Felsky_et_al, Marques-Coelho_et_al	Upregulated in AD
									ENSG00000145423	SFRP2	3	Cho_et_al, Marques-Coelho_et_al, Piras_et_al	Upregulated in AD
									ENSG00000148204	CRB2	3	Felsky_et_al, Marques-Coelho_et_al, Piras_et_al	Upregulated in AD
									ENSG00000148604	RGR	3	Felsky_et_al, Marques-Coelho_et_al, Piras_et_al	Upregulated in AD
									ENSG00000148848	ADAM12	3	Cho_et_al, Felsky_et_al, Marques-Coelho_et_al	Upregulated in AD
									ENSG00000150457	LATS2	3	Cho_et_al, Marques-Coelho_et_al, Piras_et_al	Upregulated in AD
									ENSG00000150907	FOXO1	3	Cho_et_al, Felsky_et_al, Marques-Coelho_et_al	Upregulated in AD
									ENSG00000151632	AKR1C2	3	Das_et_al, Felsky_et_al, Marques-Coelho_et_al	Upregulated in AD
									ENSG00000152137	HSPB8	3	Cho_et_al, Felsky_et_al, Marques-Coelho_et_al	Upregulated in AD
									ENSG00000152661	GJA1	3	Cho_et_al, Felsky_et_al, Marques-Coelho_et_al	Upregulated in AD
									ENSG00000152990	ADGRA3	3	Cho_et_al, Felsky_et_al, Marques-Coelho_et_al	Upregulated in AD
									ENSG00000154188	ANGPT1	3	Cho_et_al, Felsky_et_al, Marques-Coelho_et_al	Upregulated in AD
									ENSG00000154274	C4orf19	3	Cho_et_al, Felsky_et_al, Marques-Coelho_et_al	Upregulated in AD
									ENSG00000154721	JAM2	3	Cho_et_al, Felsky_et_al, Marques-Coelho_et_al	Upregulated in AD
									ENSG00000155324	GRAMD2B	3	Cho_et_al, Felsky_et_al, Marques-Coelho_et_al	Upregulated in AD
									ENSG00000155760	FZD7	3	Cho_et_al, Felsky_et_al, Marques-Coelho_et_al	Upregulated in AD
									ENSG00000162909	CAPN2	3	Cho_et_al, Felsky_et_al, Marques-Coelho_et_al	Upregulated in AD
									ENSG00000163110	PDLIM5	3	Cho_et_al, Felsky_et_al, Marques-Coelho_et_al	Upregulated in AD
									ENSG00000163346	PBXIP1	3	Cho_et_al, Felsky_et_al, Marques-Coelho_et_al	Upregulated in AD
									ENSG00000163349	HIPK1	3	Cho_et_al, Felsky_et_al, Marques-Coelho_et_al	Upregulated in AD
									ENSG00000164188	RANBP3L	3	Cho_et_al, Felsky_et_al, Marques-Coelho_et_al	Upregulated in AD
									ENSG00000165449	SLC16A9	3	Cho_et_al, Felsky_et_al, Marques-Coelho_et_al	Upregulated in AD
									ENSG00000165474	GJB2	3	Cho_et_al, Felsky_et_al, Marques-Coelho_et_al	Upregulated in AD
									ENSG00000165806	CASP7	3	Cho_et_al, Felsky_et_al, Marques-Coelho_et_al	Upregulated in AD
									ENSG00000165895	ARHGAP42	3	Cho_et_al, Felsky_et_al, Marques-Coelho_et_al	Upregulated in AD
									ENSG00000166482	MFAP4	3	Cho_et_al, Felsky_et_al, Marques-Coelho_et_al	Upregulated in AD
									ENSG00000167081	PBX3	3	Cho_et_al, Felsky_et_al, Marques-Coelho_et_al	Upregulated in AD
									ENSG00000167244	IGF2	3	Cho_et_al, Felsky_et_al, Marques-Coelho_et_al	Upregulated in AD
									ENSG00000168679	SLC16A4	3	Cho_et_al, Felsky_et_al, Marques-Coelho_et_al	Upregulated in AD
									ENSG00000168938	PPIC	3	Cho_et_al, Felsky_et_al, Marques-Coelho_et_al	Upregulated in AD
									ENSG00000170439	METTL7B	3	Felsky_et_al, Marques-Coelho_et_al, Piras_et_al	Upregulated in AD
									ENSG00000172380	GNG12	3	Cho_et_al, Felsky_et_al, Marques-Coelho_et_al	Upregulated in AD
									ENSG00000172493	AFF1	3	Cho_et_al, Felsky_et_al, Marques-Coelho_et_al	Upregulated in AD
									ENSG00000173068	BNC2	3	Cho_et_al, Felsky_et_al, Marques-Coelho_et_al	Upregulated in AD
									ENSG00000173530	TNFRSF10D	3	Cho_et_al, Das_et_al, Marques-Coelho_et_al	Upregulated in AD
									ENSG00000174099	MSRB3	3	Cho_et_al, Felsky_et_al, Marques-Coelho_et_al	Upregulated in AD
									ENSG00000174628	IQCK	3	Cho_et_al, Felsky_et_al, Piras_et_al	Upregulated in AD
									ENSG00000177119	ANO6	3	Cho_et_al, Felsky_et_al, Marques-Coelho_et_al	Upregulated in AD
									ENSG00000179604	CDC42EP4	3	Cho_et_al, Felsky_et_al, Marques-Coelho_et_al	Upregulated in AD
									ENSG00000182326	C1S	3	Cho_et_al, Felsky_et_al, Marques-Coelho_et_al	Upregulated in AD
									ENSG00000182718	ANXA2	3	Cho_et_al, Marques-Coelho_et_al, Piras_et_al	Upregulated in AD
									ENSG00000184384	MAML2	3	Cho_et_al, Felsky_et_al, Marques-Coelho_et_al	Upregulated in AD
									ENSG00000185591	SP1	3	Cho_et_al, Felsky_et_al, Marques-Coelho_et_al	Upregulated in AD
									ENSG00000185650	ZFP36L1	3	Cho_et_al, Felsky_et_al, Marques-Coelho_et_al	Upregulated in AD
									ENSG00000187634	SAMD11	3	Das_et_al, Marques-Coelho_et_al, Piras_et_al	Upregulated in AD
									ENSG00000188488	SERPINA5	3	Cho_et_al, Marques-Coelho_et_al, Piras_et_al	Upregulated in AD
									ENSG00000196935	SRGAP1	3	Cho_et_al, Felsky_et_al, Marques-Coelho_et_al	Upregulated in AD
									ENSG00000198774	RASSF9	3	Cho_et_al, Felsky_et_al, Marques-Coelho_et_al	Upregulated in AD
									ENSG00000203952	CCDC160	3	Cho_et_al, Marques-Coelho_et_al, Piras_et_al	Upregulated in AD
									ENSG00000204070	SYS1	3	Cho_et_al, Felsky_et_al, Piras_et_al	Upregulated in AD
									ENSG00000204219	TCEA3	3	Das_et_al, Felsky_et_al, Marques-Coelho_et_al	Upregulated in AD
									ENSG00000205929	C21orf62	3	Cho_et_al, Marques-Coelho_et_al, Piras_et_al	Upregulated in AD
									ENSG00000213694	S1PR3	3	Cho_et_al, Felsky_et_al, Marques-Coelho_et_al	Upregulated in AD
									ENSG00000254535	PABPC4L	3	Cho_et_al, Felsky_et_al, Marques-Coelho_et_al	Upregulated in AD
									ENSG00000006128	TAC1	3	Cho_et_al, Marques-Coelho_et_al, Piras_et_al	Downregulated in AD
									ENSG00000021645	NRXN3	3	Felsky_et_al, Marques-Coelho_et_al, Piras_et_al	Downregulated in AD
									ENSG00000086717	PPEF1	3	Cho_et_al, Marques-Coelho_et_al, Piras_et_al	Downregulated in AD
									ENSG00000099622	CIRBP	3	Cho_et_al, Felsky_et_al, Marques-Coelho_et_al	Downregulated in AD
									ENSG00000099624	ATP5F1D	3	Cho_et_al, Das_et_al, Marques-Coelho_et_al	Downregulated in AD
									ENSG00000099866	MADCAM1	3	Cho_et_al, Felsky_et_al, Marques-Coelho_et_al	Downregulated in AD
									ENSG00000101460	MAP1LC3A	3	Cho_et_al, Felsky_et_al, Marques-Coelho_et_al	Downregulated in AD
									ENSG00000116783	TNNI3K	3	Cho_et_al, Felsky_et_al, Marques-Coelho_et_al	Downregulated in AD
									ENSG00000128564	VGF	3	Cho_et_al, Das_et_al, Marques-Coelho_et_al	Downregulated in AD
									ENSG00000128596	CCDC136	3	Cho_et_al, Felsky_et_al, Marques-Coelho_et_al	Downregulated in AD
									ENSG00000131067	GGT7	3	Cho_et_al, Felsky_et_al, Marques-Coelho_et_al	Downregulated in AD
									ENSG00000141433	ADCYAP1	3	Cho_et_al, Felsky_et_al, Marques-Coelho_et_al	Downregulated in AD
									ENSG00000144583	2024-03-04	3	Cho_et_al, Felsky_et_al, Marques-Coelho_et_al	Downregulated in AD
									ENSG00000149527	PLCH2	3	Cho_et_al, Felsky_et_al, Marques-Coelho_et_al	Downregulated in AD
									ENSG00000158526	TSR2	3	Cho_et_al, Felsky_et_al, Marques-Coelho_et_al	Downregulated in AD
									ENSG00000162975	KCNF1	3	Cho_et_al, Felsky_et_al, Marques-Coelho_et_al	Downregulated in AD
									ENSG00000170899	GSTA4	3	Cho_et_al, Felsky_et_al, Marques-Coelho_et_al	Downregulated in AD
									ENSG00000171189	GRIK1	3	Cho_et_al, Felsky_et_al, Marques-Coelho_et_al	Downregulated in AD
									ENSG00000174939	ASPHD1	3	Cho_et_al, Felsky_et_al, Marques-Coelho_et_al	Downregulated in AD
									ENSG00000184056	VPS33B	3	Cho_et_al, Felsky_et_al, Marques-Coelho_et_al	Downregulated in AD
									ENSG00000214338	SOGA3	3	Felsky_et_al, Li_et_al, Marques-Coelho_et_al	Downregulated in AD
									ENSG00000225968	ELFN1	3	Cho_et_al, Felsky_et_al, Marques-Coelho_et_al	Downregulated in AD
									ENSG00000239382	ALKBH6	3	Cho_et_al, Felsky_et_al, Marques-Coelho_et_al	Downregulated in AD
									ENSG00000006327	TNFRSF12A	2	Cho_et_al, Marques-Coelho_et_al	Upregulated in AD
									ENSG00000008405	CRY1	2	Cho_et_al, Piras_et_al	Upregulated in AD
									ENSG00000010810	FYN	2	Cho_et_al, Felsky_et_al	Upregulated in AD
									ENSG00000016391	CHDH	2	Cho_et_al, Marques-Coelho_et_al	Upregulated in AD
									ENSG00000031081	ARHGAP31	2	Cho_et_al, Marques-Coelho_et_al	Upregulated in AD
									ENSG00000046604	DSG2	2	Cho_et_al, Marques-Coelho_et_al	Upregulated in AD
									ENSG00000067082	KLF6	2	Cho_et_al, Marques-Coelho_et_al	Upregulated in AD
									ENSG00000070778	PTPN21	2	Cho_et_al, Felsky_et_al	Upregulated in AD
									ENSG00000076248	UNG	2	Cho_et_al, Marques-Coelho_et_al	Upregulated in AD
									ENSG00000077942	FBLN1	2	Felsky_et_al, Marques-Coelho_et_al	Upregulated in AD
									ENSG00000082175	PGR	2	Cho_et_al, Marques-Coelho_et_al	Upregulated in AD
									ENSG00000085276	MECOM	2	Cho_et_al, Marques-Coelho_et_al	Upregulated in AD
									ENSG00000088827	SIGLEC1	2	Cho_et_al, Marques-Coelho_et_al	Upregulated in AD
									ENSG00000091409	ITGA6	2	Cho_et_al, Marques-Coelho_et_al	Upregulated in AD
									ENSG00000091879	ANGPT2	2	Cho_et_al, Marques-Coelho_et_al	Upregulated in AD
									ENSG00000094963	FMO2	2	Marques-Coelho_et_al, Piras_et_al	Upregulated in AD
									ENSG00000096696	DSP	2	Cho_et_al, Marques-Coelho_et_al	Upregulated in AD
									ENSG00000099937	SERPIND1	2	Cho_et_al, Marques-Coelho_et_al	Upregulated in AD
									ENSG00000100227	POLDIP3	2	Cho_et_al, Felsky_et_al	Upregulated in AD
									ENSG00000100234	TIMP3	2	Felsky_et_al, Marques-Coelho_et_al	Upregulated in AD
									ENSG00000103852	TTC23	2	Cho_et_al, Piras_et_al	Upregulated in AD
									ENSG00000106809	OGN	2	Cho_et_al, Marques-Coelho_et_al	Upregulated in AD
									ENSG00000106823	ECM2	2	Cho_et_al, Marques-Coelho_et_al	Upregulated in AD
									ENSG00000108950	FAM20A	2	Cho_et_al, Marques-Coelho_et_al	Upregulated in AD
									ENSG00000110422	HIPK3	2	Cho_et_al, Felsky_et_al	Upregulated in AD
									ENSG00000112175	BMP5	2	Cho_et_al, Marques-Coelho_et_al	Upregulated in AD
									ENSG00000112214	FHL5	2	Cho_et_al, Marques-Coelho_et_al	Upregulated in AD
									ENSG00000112378	PERP	2	Cho_et_al, Marques-Coelho_et_al	Upregulated in AD
									ENSG00000113088	GZMK	2	Cho_et_al, Marques-Coelho_et_al	Upregulated in AD
									ENSG00000113212	PCDHB7	2	Cho_et_al, Marques-Coelho_et_al	Upregulated in AD
									ENSG00000113658	SMAD5	2	Cho_et_al, Felsky_et_al	Upregulated in AD
									ENSG00000114638	UPK1B	2	Cho_et_al, Marques-Coelho_et_al	Upregulated in AD
									ENSG00000114698	PLSCR4	2	Felsky_et_al, Marques-Coelho_et_al	Upregulated in AD
									ENSG00000115267	IFIH1	2	Cho_et_al, Marques-Coelho_et_al	Upregulated in AD
									ENSG00000115461	IGFBP5	2	Cho_et_al, Marques-Coelho_et_al	Upregulated in AD
									ENSG00000116096	SPR	2	Cho_et_al, Marques-Coelho_et_al	Upregulated in AD
									ENSG00000116132	PRRX1	2	Cho_et_al, Marques-Coelho_et_al	Upregulated in AD
									ENSG00000116678	LEPR	2	Cho_et_al, Marques-Coelho_et_al	Upregulated in AD
									ENSG00000116729	WLS	2	Cho_et_al, Marques-Coelho_et_al	Upregulated in AD
									ENSG00000116815	CD58	2	Cho_et_al, Marques-Coelho_et_al	Upregulated in AD
									ENSG00000119139	TJP2	2	Cho_et_al, Marques-Coelho_et_al	Upregulated in AD
									ENSG00000119147	C2orf40	2	Cho_et_al, Marques-Coelho_et_al	Upregulated in AD
									ENSG00000119900	OGFRL1	2	Cho_et_al, Marques-Coelho_et_al	Upregulated in AD
									ENSG00000120690	ELF1	2	Cho_et_al, Marques-Coelho_et_al	Upregulated in AD
									ENSG00000122176	FMOD	2	Cho_et_al, Marques-Coelho_et_al	Upregulated in AD
									ENSG00000123595	RAB9A	2	Cho_et_al, Marques-Coelho_et_al	Upregulated in AD
									ENSG00000124107	SLPI	2	Cho_et_al, Marques-Coelho_et_al	Upregulated in AD
									ENSG00000124749	COL21A1	2	Felsky_et_al, Marques-Coelho_et_al	Upregulated in AD
									ENSG00000126778	SIX1	2	Cho_et_al, Marques-Coelho_et_al	Upregulated in AD
									ENSG00000127954	STEAP4	2	Felsky_et_al, Marques-Coelho_et_al	Upregulated in AD
									ENSG00000129657	SEC14L1	2	Felsky_et_al, Marques-Coelho_et_al	Upregulated in AD
									ENSG00000132514	CLEC10A	2	Cho_et_al, Marques-Coelho_et_al	Upregulated in AD
									ENSG00000132840	BHMT2	2	Felsky_et_al, Marques-Coelho_et_al	Upregulated in AD
									ENSG00000133561	GIMAP6	2	Cho_et_al, Marques-Coelho_et_al	Upregulated in AD
									ENSG00000134569	LRP4	2	Cho_et_al, Marques-Coelho_et_al	Upregulated in AD
									ENSG00000134762	DSC3	2	Cho_et_al, Marques-Coelho_et_al	Upregulated in AD
									ENSG00000134802	SLC43A3	2	Marques-Coelho_et_al, Piras_et_al	Upregulated in AD
									ENSG00000134817	APLNR	2	Marques-Coelho_et_al, Piras_et_al	Upregulated in AD
									ENSG00000135046	ANXA1	2	Cho_et_al, Marques-Coelho_et_al	Upregulated in AD
									ENSG00000136436	CALCOCO2	2	Cho_et_al, Marques-Coelho_et_al	Upregulated in AD
									ENSG00000136826	KLF4	2	Cho_et_al, Marques-Coelho_et_al	Upregulated in AD
									ENSG00000137819	PAQR5	2	Cho_et_al, Marques-Coelho_et_al	Upregulated in AD
									ENSG00000138722	MMRN1	2	Cho_et_al, Marques-Coelho_et_al	Upregulated in AD
									ENSG00000138798	EGF	2	Felsky_et_al, Marques-Coelho_et_al	Upregulated in AD
									ENSG00000138823	MTTP	2	Cho_et_al, Marques-Coelho_et_al	Upregulated in AD
									ENSG00000142494	SLC47A1	2	Cho_et_al, Marques-Coelho_et_al	Upregulated in AD
									ENSG00000143603	KCNN3	2	Felsky_et_al, Marques-Coelho_et_al	Upregulated in AD
									ENSG00000144749	LRIG1	2	Felsky_et_al, Marques-Coelho_et_al	Upregulated in AD
									ENSG00000144909	OSBPL11	2	Cho_et_al, Marques-Coelho_et_al	Upregulated in AD
									ENSG00000145390	USP53	2	Cho_et_al, Felsky_et_al	Upregulated in AD
									ENSG00000145777	TSLP	2	Cho_et_al, Marques-Coelho_et_al	Upregulated in AD
									ENSG00000147606	SLC26A7	2	Cho_et_al, Marques-Coelho_et_al	Upregulated in AD
									ENSG00000148482	SLC39A12	2	Cho_et_al, Marques-Coelho_et_al	Upregulated in AD
									ENSG00000148498	PARD3	2	Cho_et_al, Marques-Coelho_et_al	Upregulated in AD
									ENSG00000148841	ITPRIP	2	Cho_et_al, Marques-Coelho_et_al	Upregulated in AD
									ENSG00000149573	MPZL2	2	Cho_et_al, Marques-Coelho_et_al	Upregulated in AD
									ENSG00000151655	ITIH2	2	Cho_et_al, Marques-Coelho_et_al	Upregulated in AD
									ENSG00000152936	LMNTD1	2	Cho_et_al, Marques-Coelho_et_al	Upregulated in AD
									ENSG00000153162	BMP6	2	Felsky_et_al, Marques-Coelho_et_al	Upregulated in AD
									ENSG00000154380	ENAH	2	Cho_et_al, Marques-Coelho_et_al	Upregulated in AD
									ENSG00000156535	CD109	2	Cho_et_al, Marques-Coelho_et_al	Upregulated in AD
									ENSG00000156925	ZIC3	2	Felsky_et_al, Marques-Coelho_et_al	Upregulated in AD
									ENSG00000157510	AFAP1L1	2	Cho_et_al, Marques-Coelho_et_al	Upregulated in AD
									ENSG00000157551	KCNJ15	2	Cho_et_al, Marques-Coelho_et_al	Upregulated in AD
									ENSG00000158246	TENT5B	2	Cho_et_al, Marques-Coelho_et_al	Upregulated in AD
									ENSG00000158467	AHCYL2	2	Felsky_et_al, Marques-Coelho_et_al	Upregulated in AD
									ENSG00000159403	C1R	2	Cho_et_al, Marques-Coelho_et_al	Upregulated in AD
									ENSG00000162733	DDR2	2	Cho_et_al, Marques-Coelho_et_al	Upregulated in AD
									ENSG00000162998	FRZB	2	Cho_et_al, Marques-Coelho_et_al	Upregulated in AD
									ENSG00000163513	TGFBR2	2	Felsky_et_al, Marques-Coelho_et_al	Upregulated in AD
									ENSG00000163687	DNASE1L3	2	Cho_et_al, Marques-Coelho_et_al	Upregulated in AD
									ENSG00000163735	CXCL5	2	Felsky_et_al, Marques-Coelho_et_al	Upregulated in AD
									ENSG00000164117	FBXO8	2	Cho_et_al, Felsky_et_al	Upregulated in AD
									ENSG00000164318	EGFLAM	2	Cho_et_al, Marques-Coelho_et_al	Upregulated in AD
									ENSG00000164707	SLC13A4	2	Cho_et_al, Marques-Coelho_et_al	Upregulated in AD
									ENSG00000164761	TNFRSF11B	2	Cho_et_al, Marques-Coelho_et_al	Upregulated in AD
									ENSG00000165626	BEND7	2	Marques-Coelho_et_al, Piras_et_al	Upregulated in AD
									ENSG00000166535	A2ML1	2	Cho_et_al, Marques-Coelho_et_al	Upregulated in AD
									ENSG00000168077	SCARA3	2	Cho_et_al, Marques-Coelho_et_al	Upregulated in AD
									ENSG00000168079	SCARA5	2	Cho_et_al, Marques-Coelho_et_al	Upregulated in AD
									ENSG00000168229	PTGDR	2	Cho_et_al, Marques-Coelho_et_al	Upregulated in AD
									ENSG00000168542	COL3A1	2	Cho_et_al, Marques-Coelho_et_al	Upregulated in AD
									ENSG00000168610	STAT3	2	Cho_et_al, Marques-Coelho_et_al	Upregulated in AD
									ENSG00000169604	ANTXR1	2	Cho_et_al, Marques-Coelho_et_al	Upregulated in AD
									ENSG00000170577	SIX2	2	Cho_et_al, Marques-Coelho_et_al	Upregulated in AD
									ENSG00000171885	AQP4	2	Felsky_et_al, Marques-Coelho_et_al	Upregulated in AD
									ENSG00000172164	SNTB1	2	Felsky_et_al, Marques-Coelho_et_al	Upregulated in AD
									ENSG00000173706	HEG1	2	Felsky_et_al, Marques-Coelho_et_al	Upregulated in AD
									ENSG00000174032	SLC25A30	2	Felsky_et_al, Marques-Coelho_et_al	Upregulated in AD
									ENSG00000174059	CD34	2	Felsky_et_al, Marques-Coelho_et_al	Upregulated in AD
									ENSG00000174306	ZHX3	2	Cho_et_al, Marques-Coelho_et_al	Upregulated in AD
									ENSG00000175591	P2RY2	2	Cho_et_al, Marques-Coelho_et_al	Upregulated in AD
									ENSG00000176387	HSD11B2	2	Marques-Coelho_et_al, Piras_et_al	Upregulated in AD
									ENSG00000176692	FOXC2	2	Cho_et_al, Marques-Coelho_et_al	Upregulated in AD
									ENSG00000178104	PDE4DIP	2	Cho_et_al, Felsky_et_al	Upregulated in AD
									ENSG00000178202	KDELC2	2	Cho_et_al, Marques-Coelho_et_al	Upregulated in AD
									ENSG00000179023	KLHDC7A	2	Cho_et_al, Marques-Coelho_et_al	Upregulated in AD
									ENSG00000179241	LDLRAD3	2	Cho_et_al, Marques-Coelho_et_al	Upregulated in AD
									ENSG00000180447	GAS1	2	Cho_et_al, Marques-Coelho_et_al	Upregulated in AD
									ENSG00000181826	RELL1	2	Cho_et_al, Marques-Coelho_et_al	Upregulated in AD
									ENSG00000182107	TMEM30B	2	Cho_et_al, Marques-Coelho_et_al	Upregulated in AD
									ENSG00000183421	RIPK4	2	Cho_et_al, Marques-Coelho_et_al	Upregulated in AD
									ENSG00000183615	FAM167B	2	Marques-Coelho_et_al, Piras_et_al	Upregulated in AD
									ENSG00000186564	FOXD2	2	Cho_et_al, Marques-Coelho_et_al	Upregulated in AD
									ENSG00000187079	TEAD1	2	Cho_et_al, Marques-Coelho_et_al	Upregulated in AD
									ENSG00000187134	AKR1C1	2	Felsky_et_al, Marques-Coelho_et_al	Upregulated in AD
									ENSG00000187151	ANGPTL5	2	Cho_et_al, Marques-Coelho_et_al	Upregulated in AD
									ENSG00000187720	THSD4	2	Felsky_et_al, Marques-Coelho_et_al	Upregulated in AD
									ENSG00000189184	PCDH18	2	Felsky_et_al, Marques-Coelho_et_al	Upregulated in AD
									ENSG00000196616	ADH1B	2	Cho_et_al, Marques-Coelho_et_al	Upregulated in AD
									ENSG00000198523	PLN	2	Cho_et_al, Marques-Coelho_et_al	Upregulated in AD
									ENSG00000204556	AL450124.1	2	Cho_et_al, Marques-Coelho_et_al	Upregulated in AD
									ENSG00000205403	CFI	2	Cho_et_al, Marques-Coelho_et_al	Upregulated in AD
									ENSG00000205835	GMNC	2	Cho_et_al, Marques-Coelho_et_al	Upregulated in AD
									ENSG00000205978	NYNRIN	2	Felsky_et_al, Marques-Coelho_et_al	Upregulated in AD
									ENSG00000213144	AC084880.1	2	Cho_et_al, Marques-Coelho_et_al	Upregulated in AD
									ENSG00000233670	PIRT	2	Cho_et_al, Marques-Coelho_et_al	Upregulated in AD
									ENSG00000239473	RPL7P38	2	Cho_et_al, Marques-Coelho_et_al	Upregulated in AD
									ENSG00000241644	INMT	2	Cho_et_al, Marques-Coelho_et_al	Upregulated in AD
									ENSG00000033627	ATP6V0A1	2	Cho_et_al, Felsky_et_al	Downregulated in AD
									ENSG00000068400	GRIPAP1	2	Cho_et_al, Felsky_et_al	Downregulated in AD
									ENSG00000100983	GSS	2	Cho_et_al, Felsky_et_al	Downregulated in AD
									ENSG00000101222	SPEF1	2	Cho_et_al, Marques-Coelho_et_al	Downregulated in AD
									ENSG00000101654	RNMT	2	Felsky_et_al, Piras_et_al	Downregulated in AD
									ENSG00000107223	EDF1	2	Felsky_et_al, Marques-Coelho_et_al	Downregulated in AD
									ENSG00000109255	NMU	2	Cho_et_al, Marques-Coelho_et_al	Downregulated in AD
									ENSG00000119596	YLPM1	2	Li_et_al, Piras_et_al	Downregulated in AD
									ENSG00000128298	BAIAP2L2	2	Felsky_et_al, Marques-Coelho_et_al	Downregulated in AD
									ENSG00000133265	HSPBP1	2	Cho_et_al, Felsky_et_al	Downregulated in AD
									ENSG00000135119	RNFT2	2	Cho_et_al, Felsky_et_al	Downregulated in AD
									ENSG00000136895	GARNL3	2	Felsky_et_al, Marques-Coelho_et_al	Downregulated in AD
									ENSG00000138101	DTNB	2	Cho_et_al, Marques-Coelho_et_al	Downregulated in AD
									ENSG00000139910	NOVA1	2	Felsky_et_al, Marques-Coelho_et_al	Downregulated in AD
									ENSG00000143156	NME7	2	Cho_et_al, Marques-Coelho_et_al	Downregulated in AD
									ENSG00000144057	ST6GAL2	2	Felsky_et_al, Marques-Coelho_et_al	Downregulated in AD
									ENSG00000144355	DLX1	2	Cho_et_al, Marques-Coelho_et_al	Downregulated in AD
									ENSG00000146221	TCTE1	2	Cho_et_al, Marques-Coelho_et_al	Downregulated in AD
									ENSG00000146469	VIP	2	Cho_et_al, Marques-Coelho_et_al	Downregulated in AD
									ENSG00000147571	CRH	2	Cho_et_al, Marques-Coelho_et_al	Downregulated in AD
									ENSG00000152154	TMEM178A	2	Cho_et_al, Marques-Coelho_et_al	Downregulated in AD
									ENSG00000152467	ZSCAN1	2	Cho_et_al, Marques-Coelho_et_al	Downregulated in AD
									ENSG00000157005	SST	2	Cho_et_al, Marques-Coelho_et_al	Downregulated in AD
									ENSG00000158792	SPATA2L	2	Cho_et_al, Felsky_et_al	Downregulated in AD
									ENSG00000159239	AC005041.1	2	Felsky_et_al, Marques-Coelho_et_al	Downregulated in AD
									ENSG00000159674	SPON2	2	Cho_et_al, Marques-Coelho_et_al	Downregulated in AD
									ENSG00000160226	CFAP410	2	Felsky_et_al, Marques-Coelho_et_al	Downregulated in AD
									ENSG00000160781	PAQR6	2	Felsky_et_al, Marques-Coelho_et_al	Downregulated in AD
									ENSG00000163728	TTC14	2	Felsky_et_al, Marques-Coelho_et_al	Downregulated in AD
									ENSG00000166669	ATF7IP2	2	Cho_et_al, Marques-Coelho_et_al	Downregulated in AD
									ENSG00000166793	YPEL4	2	Cho_et_al, Felsky_et_al	Downregulated in AD
									ENSG00000167011	NAT16	2	Cho_et_al, Marques-Coelho_et_al	Downregulated in AD
									ENSG00000167113	COQ4	2	Cho_et_al, Felsky_et_al	Downregulated in AD
									ENSG00000167515	TRAPPC2L	2	Cho_et_al, Marques-Coelho_et_al	Downregulated in AD
									ENSG00000167792	NDUFV1	2	Cho_et_al, Felsky_et_al	Downregulated in AD
									ENSG00000168081	PNOC	2	Cho_et_al, Marques-Coelho_et_al	Downregulated in AD
									ENSG00000168453	HR	2	Felsky_et_al, Marques-Coelho_et_al	Downregulated in AD
									ENSG00000171811	CFAP46	2	Cho_et_al, Marques-Coelho_et_al	Downregulated in AD
									ENSG00000172824	CES4A	2	Cho_et_al, Marques-Coelho_et_al	Downregulated in AD
									ENSG00000175575	PAAF1	2	Felsky_et_al, Marques-Coelho_et_al	Downregulated in AD
									ENSG00000179774	ATOH7	2	Cho_et_al, Marques-Coelho_et_al	Downregulated in AD
									ENSG00000180828	BHLHE22	2	Cho_et_al, Marques-Coelho_et_al	Downregulated in AD
									ENSG00000181195	PENK	2	Cho_et_al, Marques-Coelho_et_al	Downregulated in AD
									ENSG00000185615	PDIA2	2	Cho_et_al, Marques-Coelho_et_al	Downregulated in AD
									ENSG00000187848	P2RX2	2	Cho_et_al, Marques-Coelho_et_al	Downregulated in AD
									ENSG00000188747	NOXA1	2	Cho_et_al, Marques-Coelho_et_al	Downregulated in AD
									ENSG00000188766	SPRED3	2	Felsky_et_al, Marques-Coelho_et_al	Downregulated in AD
									ENSG00000189227	C15orf61	2	Das_et_al, Marques-Coelho_et_al	Downregulated in AD
									ENSG00000198208	RPS6KL1	2	Cho_et_al, Felsky_et_al	Downregulated in AD
									ENSG00000226435	ANKRD18DP	2	Cho_et_al, Marques-Coelho_et_al	Downregulated in AD
									ENSG00000234420	ZNF37BP	2	Felsky_et_al, Piras_et_al	Downregulated in AD
									ENSG00000241563	CORT	2	Cho_et_al, Marques-Coelho_et_al	Downregulated in AD
									ENSG00000250067	YJEFN3	2	Cho_et_al, Marques-Coelho_et_al	Downregulated in AD
									ENSG00000257501	AC007424.1	2	Cho_et_al, Marques-Coelho_et_al	Downregulated in AD
									ENSG00000278535	DHRS11	2	Felsky_et_al, Marques-Coelho_et_al	Downregulated in AD
									ENSG00000019169	MARCO	1	Marques-Coelho_et_al	Upregulated in AD
									ENSG00000027644	INSRR	1	Marques-Coelho_et_al	Upregulated in AD
									ENSG00000035403	VCL	1	Marques-Coelho_et_al	Upregulated in AD
									ENSG00000053328	METTL24	1	Marques-Coelho_et_al	Upregulated in AD
									ENSG00000065308	TRAM2	1	Felsky_et_al	Upregulated in AD
									ENSG00000068001	HYAL2	1	Marques-Coelho_et_al	Upregulated in AD
									ENSG00000074964	ARHGEF10L	1	Piras_et_al	Upregulated in AD
									ENSG00000081818	PCDHB4	1	Marques-Coelho_et_al	Upregulated in AD
									ENSG00000084676	NCOA1	1	Felsky_et_al	Upregulated in AD
									ENSG00000096433	ITPR3	1	Marques-Coelho_et_al	Upregulated in AD
									ENSG00000104267	CA2	1	Marques-Coelho_et_al	Upregulated in AD
									ENSG00000104415	WISP1	1	Marques-Coelho_et_al	Upregulated in AD
									ENSG00000109625	CPZ	1	Marques-Coelho_et_al	Upregulated in AD
									ENSG00000111341	MGP	1	Marques-Coelho_et_al	Upregulated in AD
									ENSG00000111886	GABRR2	1	Marques-Coelho_et_al	Upregulated in AD
									ENSG00000112164	GLP1R	1	Marques-Coelho_et_al	Upregulated in AD
									ENSG00000112499	SLC22A2	1	Marques-Coelho_et_al	Upregulated in AD
									ENSG00000113494	PRLR	1	Marques-Coelho_et_al	Upregulated in AD
									ENSG00000114126	TFDP2	1	Felsky_et_al	Upregulated in AD
									ENSG00000115170	ACVR1	1	Felsky_et_al	Upregulated in AD
									ENSG00000115596	WNT6	1	Marques-Coelho_et_al	Upregulated in AD
									ENSG00000117122	MFAP2	1	Marques-Coelho_et_al	Upregulated in AD
									ENSG00000118007	STAG1	1	Cho_et_al	Upregulated in AD
									ENSG00000120149	MSX2	1	Marques-Coelho_et_al	Upregulated in AD
									ENSG00000120885	CLU	1	Marques-Coelho_et_al	Upregulated in AD
									ENSG00000123374	CDK2	1	Marques-Coelho_et_al	Upregulated in AD
									ENSG00000126218	F10	1	Marques-Coelho_et_al	Upregulated in AD
									ENSG00000126767	ELK1	1	Marques-Coelho_et_al	Upregulated in AD
									ENSG00000128886	ELL3	1	Marques-Coelho_et_al	Upregulated in AD
									ENSG00000134324	LPIN1	1	Felsky_et_al	Upregulated in AD
									ENSG00000137962	ARHGAP29	1	Marques-Coelho_et_al	Upregulated in AD
									ENSG00000138061	CYP1B1	1	Marques-Coelho_et_al	Upregulated in AD
									ENSG00000138376	BARD1	1	Marques-Coelho_et_al	Upregulated in AD
									ENSG00000138772	ANXA3	1	Marques-Coelho_et_al	Upregulated in AD
									ENSG00000139209	SLC38A4	1	Marques-Coelho_et_al	Upregulated in AD
									ENSG00000139514	SLC7A1	1	Marques-Coelho_et_al	Upregulated in AD
									ENSG00000139946	PELI2	1	Cho_et_al	Upregulated in AD
									ENSG00000141052	MYOCD	1	Marques-Coelho_et_al	Upregulated in AD
									ENSG00000144837	PLA1A	1	Marques-Coelho_et_al	Upregulated in AD
									ENSG00000144891	AGTR1	1	Marques-Coelho_et_al	Upregulated in AD
									ENSG00000145907	G3BP1	1	Cho_et_al	Upregulated in AD
									ENSG00000146005	PSD2	1	Marques-Coelho_et_al	Upregulated in AD
									ENSG00000146013	GFRA3	1	Marques-Coelho_et_al	Upregulated in AD
									ENSG00000147257	GPC3	1	Marques-Coelho_et_al	Upregulated in AD
									ENSG00000149452	SLC22A8	1	Marques-Coelho_et_al	Upregulated in AD
									ENSG00000152779	SLC16A12	1	Marques-Coelho_et_al	Upregulated in AD
									ENSG00000152818	UTRN	1	Marques-Coelho_et_al	Upregulated in AD
									ENSG00000154783	FGD5	1	Marques-Coelho_et_al	Upregulated in AD
									ENSG00000158825	CDA	1	Marques-Coelho_et_al	Upregulated in AD
									ENSG00000162520	SYNC	1	Marques-Coelho_et_al	Upregulated in AD
									ENSG00000163359	COL6A3	1	Marques-Coelho_et_al	Upregulated in AD
									ENSG00000163421	PROK2	1	Marques-Coelho_et_al	Upregulated in AD
									ENSG00000163762	TM4SF18	1	Marques-Coelho_et_al	Upregulated in AD
									ENSG00000163817	SLC6A20	1	Marques-Coelho_et_al	Upregulated in AD
									ENSG00000164035	EMCN	1	Marques-Coelho_et_al	Upregulated in AD
									ENSG00000164283	ESM1	1	Marques-Coelho_et_al	Upregulated in AD
									ENSG00000165097	KDM1B	1	Felsky_et_al	Upregulated in AD
									ENSG00000165185	KIAA1958	1	Cho_et_al	Upregulated in AD
									ENSG00000165633	VSTM4	1	Felsky_et_al	Upregulated in AD
									ENSG00000166265	CYYR1	1	Marques-Coelho_et_al	Upregulated in AD
									ENSG00000166426	CRABP1	1	Marques-Coelho_et_al	Upregulated in AD
									ENSG00000166527	CLEC4D	1	Marques-Coelho_et_al	Upregulated in AD
									ENSG00000166831	RBPMS2	1	Marques-Coelho_et_al	Upregulated in AD
									ENSG00000168671	UGT3A2	1	Marques-Coelho_et_al	Upregulated in AD
									ENSG00000170262	MRAP	1	Marques-Coelho_et_al	Upregulated in AD
									ENSG00000170365	SMAD1	1	Marques-Coelho_et_al	Upregulated in AD
									ENSG00000170801	HTRA3	1	Marques-Coelho_et_al	Upregulated in AD
									ENSG00000170876	TMEM43	1	Felsky_et_al	Upregulated in AD
									ENSG00000171345	KRT19	1	Marques-Coelho_et_al	Upregulated in AD
									ENSG00000171388	APLN	1	Marques-Coelho_et_al	Upregulated in AD
									ENSG00000172716	SLFN11	1	Marques-Coelho_et_al	Upregulated in AD
									ENSG00000173269	MMRN2	1	Marques-Coelho_et_al	Upregulated in AD
									ENSG00000173376	NDNF	1	Marques-Coelho_et_al	Upregulated in AD
									ENSG00000173714	WFIKKN2	1	Marques-Coelho_et_al	Upregulated in AD
									ENSG00000174226	SNX31	1	Marques-Coelho_et_al	Upregulated in AD
									ENSG00000179277	MEIS3P1	1	Marques-Coelho_et_al	Upregulated in AD
									ENSG00000179954	SSC5D	1	Marques-Coelho_et_al	Upregulated in AD
									ENSG00000180008	SOCS4	1	Cho_et_al	Upregulated in AD
									ENSG00000183723	CMTM4	1	Felsky_et_al	Upregulated in AD
									ENSG00000185585	OLFML2A	1	Marques-Coelho_et_al	Upregulated in AD
									ENSG00000186326	RGS9BP	1	Marques-Coelho_et_al	Upregulated in AD
									ENSG00000187736	NHEJ1	1	Felsky_et_al	Upregulated in AD
									ENSG00000188428	BLOC1S5	1	Felsky_et_al	Upregulated in AD
									ENSG00000198542	ITGBL1	1	Marques-Coelho_et_al	Upregulated in AD
									ENSG00000198743	SLC5A3	1	Marques-Coelho_et_al	Upregulated in AD
									ENSG00000211677	IGLC2	1	Marques-Coelho_et_al	Upregulated in AD
									ENSG00000214814	FER1L6	1	Marques-Coelho_et_al	Upregulated in AD
									ENSG00000218819	TDRD15	1	Marques-Coelho_et_al	Upregulated in AD
									ENSG00000251493	FOXD1	1	Marques-Coelho_et_al	Upregulated in AD
									ENSG00000261040	WFDC21P	1	Marques-Coelho_et_al	Upregulated in AD
									ENSG00000261371	PECAM1	1	Marques-Coelho_et_al	Upregulated in AD
									ENSG00000269113	TRABD2B	1	Marques-Coelho_et_al	Upregulated in AD
									ENSG00000006015	REX1BD	1	Cho_et_al	Downregulated in AD
									ENSG00000051009	FAM160A2	1	Piras_et_al	Downregulated in AD
									ENSG00000063761	ADCK1	1	Marques-Coelho_et_al	Downregulated in AD
									ENSG00000070388	FGF22	1	Marques-Coelho_et_al	Downregulated in AD
									ENSG00000076344	RGS11	1	Marques-Coelho_et_al	Downregulated in AD
									ENSG00000100360	IFT27	1	Felsky_et_al	Downregulated in AD
									ENSG00000116353	MECR	1	Cho_et_al	Downregulated in AD
									ENSG00000119203	CPSF3	1	Das_et_al	Downregulated in AD
									ENSG00000119283	TRIM67	1	Marques-Coelho_et_al	Downregulated in AD
									ENSG00000120875	DUSP4	1	Marques-Coelho_et_al	Downregulated in AD
									ENSG00000125508	SRMS	1	Marques-Coelho_et_al	Downregulated in AD
									ENSG00000126214	KLC1	1	Cho_et_al	Downregulated in AD
									ENSG00000127564	PKMYT1	1	Marques-Coelho_et_al	Downregulated in AD
									ENSG00000127831	VIL1	1	Marques-Coelho_et_al	Downregulated in AD
									ENSG00000130347	RTN4IP1	1	Cho_et_al	Downregulated in AD
									ENSG00000130414	NDUFA10	1	Felsky_et_al	Downregulated in AD
									ENSG00000135972	MRPS9	1	Felsky_et_al	Downregulated in AD
									ENSG00000136936	XPA	1	Felsky_et_al	Downregulated in AD
									ENSG00000140557	ST8SIA2	1	Marques-Coelho_et_al	Downregulated in AD
									ENSG00000143224	PPOX	1	Marques-Coelho_et_al	Downregulated in AD
									ENSG00000144893	MED12L	1	Marques-Coelho_et_al	Downregulated in AD
									ENSG00000146540	C7orf50	1	Marques-Coelho_et_al	Downregulated in AD
									ENSG00000146963	LUC7L2	1	Felsky_et_al	Downregulated in AD
									ENSG00000148341	SH3GLB2	1	Felsky_et_al	Downregulated in AD
									ENSG00000148704	VAX1	1	Marques-Coelho_et_al	Downregulated in AD
									ENSG00000154265	ABCA5	1	Felsky_et_al	Downregulated in AD
									ENSG00000162729	IGSF8	1	Cho_et_al	Downregulated in AD
									ENSG00000171723	GPHN	1	Piras_et_al	Downregulated in AD
									ENSG00000175054	ATR	1	Piras_et_al	Downregulated in AD
									ENSG00000187186	AL162231.1	1	Marques-Coelho_et_al	Downregulated in AD
									ENSG00000189007	ADAT2	1	Marques-Coelho_et_al	Downregulated in AD
									ENSG00000196123	KIAA0895L	1	Felsky_et_al	Downregulated in AD
									ENSG00000205542	TMSB4X	1	Marques-Coelho_et_al	Downregulated in AD
									ENSG00000214765	SEPT7P2	1	Felsky_et_al	Downregulated in AD
									ENSG00000231359	AC072052.1	1	Marques-Coelho_et_al	Downregulated in AD
									ENSG00000234409	CCDC188	1	Marques-Coelho_et_al	Downregulated in AD
									ENSG00000235453	SMIM27	1	Marques-Coelho_et_al	Downregulated in AD
									ENSG00000244560	AC004890.2	1	Marques-Coelho_et_al	Downregulated in AD
									ENSG00000267623	AC005357.2	1	Marques-Coelho_et_al	Downregulated in AD
									ENSG00000071127	WDR1	0		Upregulated in AD
									ENSG00000170145	SIK2	0		Upregulated in AD
									ENSG00000125686	MED1	0		Upregulated in AD
									ENSG00000084073	ZMPSTE24	0		Upregulated in AD
									ENSG00000197771	MCMBP	0		Upregulated in AD
									ENSG00000138796	HADH	0		Upregulated in AD
									ENSG00000107201	DDX58	0		Upregulated in AD
									ENSG00000067113	PLPP1	0		Upregulated in AD
									ENSG00000165006	UBAP1	0		Upregulated in AD
									ENSG00000145041	DCAF1	0		Upregulated in AD
									ENSG00000198876	DCAF12	0		Upregulated in AD
									ENSG00000140443	IGF1R	0		Upregulated in AD
									ENSG00000148484	RSU1	0		Upregulated in AD
									ENSG00000094916	CBX5	0		Upregulated in AD
									ENSG00000112039	FANCE	0		Upregulated in AD
									ENSG00000100014	SPECC1L	0		Upregulated in AD
									ENSG00000134759	ELP2	0		Downregulated in AD
									ENSG00000240038	AMY2B	0		Downregulated in AD
									ENSG00000256537	SMIM10L1	0		Downregulated in AD
									ENSG00000137038	DMAC1	0		Downregulated in AD
									ENSG00000116560	SFPQ	0		Downregulated in AD
									ENSG00000257727	CNPY2	0		Downregulated in AD
									ENSG00000053900	ANAPC4	0		Downregulated in AD
									ENSG00000155636	RBM45	0		Downregulated in AD
									ENSG00000142920	AZIN2	0		Downregulated in AD
									ENSG00000131368	MRPS25	0		Downregulated in AD
									ENSG00000170633	RNF34	0		Downregulated in AD
									ENSG00000272047	GTF2H5	0		Downregulated in AD
									ENSG00000125877	ITPA	0		Downregulated in AD
									ENSG00000167377	ZNF23	0		Downregulated in AD
									ENSG00000050426	LETMD1	0		Downregulated in AD
									ENSG00000122477	LRRC39	0		Downregulated in AD
									ENSG00000166012	TAF1D	0		Downregulated in AD
									ENSG00000170791	CHCHD7	0		Downregulated in AD
									ENSG00000060688	SNRNP40	0		Downregulated in AD
									ENSG00000213920	MDP1	0		Downregulated in AD
									ENSG00000175193	PARL	0		Downregulated in AD
									ENSG00000130640	TUBGCP2	0		Downregulated in AD
									ENSG00000101391	CDK5RAP1	0		Downregulated in AD
									ENSG00000150636	CCDC102B	0		Downregulated in AD
									ENSG00000249915	PDCD6	0		Downregulated in AD

## Sheet: supplementary_table_9
Supplementary Table 9: Summary statistics for heterogeneity analysis (I-squared) for temporal lobe and frontal lobe differential gene expression meta-analysis.									Statistic	temporal_lobe_I_squared	frontal_lobe_I_squared
									count	29492	31378
									mean (%)	25.2291	9.79444
									std (%)	34.3171	21.8415
									min (%)	0	0
									25% (%)	0	0
									50% (%)	0	0
									75% (%)	58.2	0
									max (%)	98.7	93.9

## Sheet: supplementary_table_10
Supplementary Table 10: Full meta-analysis differential expression results for frontal lobe.									chromosome	gene_id	gene_symbol	P-value	Zscore	Direction	regulation	heterogeneity_I_squared	heterogeneity_Chi_squared	heterogeneity_degrees_of_freedom_squared	heterogeneity_P-value
									1	ENSG00000196517	SLC6A9	3.789e-15	7.862	++	Upregulated in AD	81.2	5.322	1	0.02105
									20	ENSG00000088836	SLC4A11	1.924e-13	7.354	++	Upregulated in AD	86.4	7.36	1	0.006668
									1	ENSG00000196154	S100A4	2.205e-12	7.021	++	Upregulated in AD	65.1	2.864	1	0.0906
									X	ENSG00000171388	APLN	2.895e-12	6.983	++	Upregulated in AD	76.7	4.294	1	0.03826
									12	ENSG00000111181	SLC6A12	4.459e-12	6.922	++	Upregulated in AD	42.7	1.744	1	0.1866
									12	ENSG00000053702	NRIP2	1.142e-11	6.787	++	Upregulated in AD	0	0.942	1	0.3316
									1	ENSG00000188783	PRELP	1.417e-11	6.756	++	Upregulated in AD	41.2	1.7	1	0.1923
									1	ENSG00000117115	PADI2	1.827e-11	6.719	++	Upregulated in AD	0	0.057	1	0.8111
									19	ENSG00000105419	MEIS3	5.722e-11	-6.551	--	Downregulated in AD	0	0.158	1	0.6906
									1	ENSG00000159176	CSRP1	1.126e-10	6.449	++	Upregulated in AD	55.3	2.236	1	0.1348
									1	ENSG00000143772	ITPKB	1.819e-10	6.376	++	Upregulated in AD	0	0.328	1	0.5671
									4	ENSG00000151552	QDPR	2.201e-10	6.347	++	Upregulated in AD	79.6	4.895	1	0.02694
									19	ENSG00000125733	TRIP10	4.02e-10	6.253	++	Upregulated in AD	39	1.64	1	0.2003
									19	ENSG00000105643	ARRDC2	2.223e-09	5.981	++	Upregulated in AD	85.6	6.947	1	0.008398
									2	ENSG00000121966	CXCR4	2.812e-09	5.942	++	Upregulated in AD	48.5	1.943	1	0.1633
									19	ENSG00000105655	ISYNA1	2.99e-09	5.932	++	Upregulated in AD	54	2.172	1	0.1405
									3	ENSG00000012223	LTF	3.002e-09	5.931	++	Upregulated in AD	0	0.805	1	0.3695
									19	ENSG00000142227	EMP3	3.335e-09	5.914	++	Upregulated in AD	0	0.313	1	0.5757
									2	ENSG00000157833	GAREM2	4.958e-09	5.849	++	Upregulated in AD	64.7	2.836	1	0.09219
									22	ENSG00000183963	SMTN	5.137e-09	5.843	++	Upregulated in AD	0.2	1.002	1	0.3169
									1	ENSG00000117266	CDK18	5.342e-09	5.836	++	Upregulated in AD	30.5	1.439	1	0.2303
									20	ENSG00000124126	PREX1	5.362e-09	5.836	++	Upregulated in AD	42.7	1.744	1	0.1866
									9	ENSG00000196814	MVB12B	6.582e-09	5.801	++	Upregulated in AD	11.8	1.134	1	0.2869
									1	ENSG00000198744	MTCO3P12	7.388e-09	5.782	0+	Upregulated in AD	92.8	13.909	1	0.0001918
									14	ENSG00000126803	HSPA2	7.499e-09	5.779	++	Upregulated in AD	60.7	2.544	1	0.1107
									17	ENSG00000131095	GFAP	8.244e-09	5.763	++	Upregulated in AD	0	0.694	1	0.4047
									1	ENSG00000133069	TMCC2	8.269e-09	5.763	++	Upregulated in AD	16.6	1.199	1	0.2735
									17	ENSG00000108349	CASC3	1.058e-08	5.721	++	Upregulated in AD	0	0.033	1	0.8553
									14	ENSG00000020577	SAMD4A	1.244e-08	5.694	++	Upregulated in AD	0	0.009	1	0.9231
									8	ENSG00000197892	KIF13B	1.298e-08	5.686	++	Upregulated in AD	78.6	4.664	1	0.0308
									9	ENSG00000175287	PHYHD1	1.389e-08	5.675	++	Upregulated in AD	0	0.453	1	0.5007
									14	ENSG00000165801	ARHGEF40	1.43e-08	5.67	++	Upregulated in AD	0	0.125	1	0.7239
									12	ENSG00000111328	CDK2AP1	1.44e-08	5.669	++	Upregulated in AD	0	0.884	1	0.347
									11	ENSG00000170276	HSPB2	1.631e-08	5.647	++	Upregulated in AD	79.2	4.806	1	0.02837
									12	ENSG00000155980	KIF5A	1.906e-08	5.62	++	Upregulated in AD	0	0.185	1	0.6673
									8	ENSG00000104472	CHRAC1	2.226e-08	5.593	++	Upregulated in AD	0	0.015	1	0.9024
									5	ENSG00000087116	ADAMTS2	2.671e-08	5.562	++	Upregulated in AD	0	0.469	1	0.4932
									3	ENSG00000158186	MRAS	2.774e-08	5.555	++	Upregulated in AD	39.5	1.653	1	0.1985
									3	ENSG00000184307	ZDHHC23	2.883e-08	-5.548	--	Downregulated in AD	0	0.673	1	0.4122
									11	ENSG00000021300	PLEKHB1	3.012e-08	5.541	++	Upregulated in AD	0	0.294	1	0.5877
									12	ENSG00000111602	TIMELESS	3.059e-08	5.538	++	Upregulated in AD	0	0.197	1	0.6574
									11	ENSG00000172935	MRGPRF	3.267e-08	5.527	++	Upregulated in AD	85.6	6.95	1	0.008381
									1	ENSG00000204219	TCEA3	3.525e-08	5.513	++	Upregulated in AD	0	0.223	1	0.6369
									19	ENSG00000051128	HOMER3	3.608e-08	5.509	++	Upregulated in AD	77.6	4.467	1	0.03455
									16	ENSG00000132613	MTSS1L	3.711e-08	5.504	++	Upregulated in AD	0	0.326	1	0.5679
									3	ENSG00000170275	CRTAP	3.909e-08	5.495	++	Upregulated in AD	0	0.129	1	0.7191
									1	ENSG00000007908	SELE	4.44e-08	-5.472	--	Downregulated in AD	47.2	1.895	1	0.1686
									17	ENSG00000108828	VAT1	4.547e-08	5.468	++	Upregulated in AD	0	0.3	1	0.5837
									16	ENSG00000282034	AC106886.5	4.618e-08	5.465	++	Upregulated in AD	37.4	1.596	1	0.2064
									3	ENSG00000164050	PLXNB1	4.737e-08	5.461	++	Upregulated in AD	0	0.494	1	0.482
									9	ENSG00000119403	PHF19	5.41e-08	5.437	++	Upregulated in AD	0	0.509	1	0.4754
									1	ENSG00000132688	NES	6.898e-08	5.394	++	Upregulated in AD	0	0.005	1	0.9427
									9	ENSG00000137076	TLN1	7.475e-08	5.379	++	Upregulated in AD	0	0.055	1	0.8148
									12	ENSG00000086159	AQP6	8.635e-08	5.353	++	Upregulated in AD	66.9	3.021	1	0.08221
									2	ENSG00000168918	INPP5D	9.282e-08	5.34	++	Upregulated in AD	0	0.183	1	0.6687
									22	ENSG00000100227	POLDIP3	9.798e-08	5.33	++	Upregulated in AD	0	0.538	1	0.4634
									1	ENSG00000157978	LDLRAP1	9.931e-08	5.328	++	Upregulated in AD	0	0.006	1	0.9363
									17	ENSG00000173801	JUP	1.031e-07	5.321	++	Upregulated in AD	0	0.152	1	0.6966
									19	ENSG00000074219	TEAD2	1.046e-07	5.319	++	Upregulated in AD	11.4	1.128	1	0.2881
									1	ENSG00000177807	KCNJ10	1.209e-07	5.292	++	Upregulated in AD	3.9	1.041	1	0.3076
									1	ENSG00000117298	ECE1	1.405e-07	5.265	++	Upregulated in AD	0	0.117	1	0.7325
									X	ENSG00000184481	FOXO4	1.43e-07	5.261	++	Upregulated in AD	31.3	1.456	1	0.2276
									6	ENSG00000079841	RIMS1	1.55e-07	-5.247	--	Downregulated in AD	0	0.415	1	0.5196
									16	ENSG00000140931	CMTM3	1.574e-07	5.244	++	Upregulated in AD	0	0.163	1	0.6868
									17	ENSG00000177469	CAVIN1	1.593e-07	5.241	++	Upregulated in AD	0	0.513	1	0.474
									9	ENSG00000196739	COL27A1	1.593e-07	5.241	++	Upregulated in AD	0	0.513	1	0.474
									8	ENSG00000147421	HMBOX1	1.598e-07	5.241	++	Upregulated in AD	0	0.529	1	0.4672
									6	ENSG00000092820	EZR	1.606e-07	5.24	++	Upregulated in AD	56.1	2.276	1	0.1314
									17	ENSG00000154945	ANKRD40	1.66e-07	5.234	++	Upregulated in AD	0	0.178	1	0.6731
									11	ENSG00000133789	SWAP70	1.764e-07	5.223	++	Upregulated in AD	0	0.019	1	0.8908
									19	ENSG00000105137	SYDE1	1.901e-07	5.209	++	Upregulated in AD	0	0.192	1	0.6609
									7	ENSG00000106665	CLIP2	1.914e-07	5.207	++	Upregulated in AD	0	0.605	1	0.4368
									16	ENSG00000198417	MT1F	2.144e-07	5.186	++	Upregulated in AD	11.6	1.131	1	0.2875
									6	ENSG00000111961	SASH1	2.219e-07	5.18	++	Upregulated in AD	0	0.15	1	0.6987
									19	ENSG00000197256	KANK2	2.348e-07	5.169	++	Upregulated in AD	0	0.001	1	0.9741
									11	ENSG00000179241	LDLRAD3	2.358e-07	5.169	++	Upregulated in AD	0	0.419	1	0.5173
									11	ENSG00000134802	SLC43A3	2.38e-07	5.167	++	Upregulated in AD	66.1	2.952	1	0.08576
									20	ENSG00000101187	SLCO4A1	2.49e-07	5.158	++	Upregulated in AD	0	0.252	1	0.6154
									22	ENSG00000100139	MICALL1	2.538e-07	5.155	++	Upregulated in AD	9.6	1.107	1	0.2928
									19	ENSG00000197044	ZNF441	2.553e-07	-5.154	--	Downregulated in AD	0	0.577	1	0.4477
									16	ENSG00000166669	ATF7IP2	2.627e-07	-5.148	--	Downregulated in AD	0	0.005	1	0.9439
									X	ENSG00000165175	MID1IP1	2.683e-07	5.144	++	Upregulated in AD	83.8	6.157	1	0.01309
									1	ENSG00000143409	MINDY1	2.765e-07	5.139	++	Upregulated in AD	0	0.596	1	0.4402
									6	ENSG00000130368	MAS1	2.902e-07	-5.13	--	Downregulated in AD	0	0.835	1	0.361
									3	ENSG00000154783	FGD5	2.984e-07	5.124	++	Upregulated in AD	0	0.805	1	0.3696
									19	ENSG00000105227	PRX	3.101e-07	5.117	++	Upregulated in AD	0	0.718	1	0.3969
									8	ENSG00000160886	LY6K	3.259e-07	-5.108	--	Downregulated in AD	0	0.262	1	0.6089
									10	ENSG00000148841	ITPRIP	3.465e-07	5.096	++	Upregulated in AD	0	0.054	1	0.8157
									6	ENSG00000152034	MCHR2	3.548e-07	-5.092	--	Downregulated in AD	16.6	1.199	1	0.2736
									10	ENSG00000170324	FRMPD2	3.561e-07	-5.091	--	Downregulated in AD	0	0.41	1	0.5218
									5	ENSG00000183111	ARHGEF37	3.746e-07	5.081	++	Upregulated in AD	0	0.84	1	0.3595
									16	ENSG00000153048	CARHSP1	3.844e-07	5.077	++	Upregulated in AD	75.9	4.149	1	0.04167
									1	ENSG00000116786	PLEKHM2	3.95e-07	5.071	++	Upregulated in AD	46.1	1.857	1	0.173
									17	ENSG00000131899	LLGL1	4.016e-07	5.068	++	Upregulated in AD	0	0.449	1	0.5028
									19	ENSG00000176401	EID2B	4.41e-07	-5.05	--	Downregulated in AD	0	0.353	1	0.5524
									14	ENSG00000100906	NFKBIA	4.519e-07	5.046	++	Upregulated in AD	80	5.001	1	0.02533
									5	ENSG00000228672	PROB1	4.578e-07	5.043	++	Upregulated in AD	23.8	1.312	1	0.252
									9	ENSG00000148411	NACC2	4.797e-07	5.034	++	Upregulated in AD	0	0.234	1	0.6284
									10	ENSG00000170759	KIF5B	5.178e-07	5.02	++	Upregulated in AD	0	0.031	1	0.8599
									17	ENSG00000129250	KIF1C	5.348e-07	5.013	++	Upregulated in AD	0	0.106	1	0.7442
									16	ENSG00000183196	CHST6	5.399e-07	5.012	++	Upregulated in AD	0	0.018	1	0.8931
									12	ENSG00000111087	GLI1	5.405e-07	5.011	++	Upregulated in AD	71	3.452	1	0.06317
									17	ENSG00000180891	CUEDC1	5.483e-07	5.009	++	Upregulated in AD	56.5	2.297	1	0.1297
									7	ENSG00000011426	ANLN	5.902e-07	4.994	++	Upregulated in AD	12.5	1.143	1	0.2851
									19	ENSG00000123136	DDX39A	6.01e-07	4.991	++	Upregulated in AD	55.1	2.229	1	0.1354
									1	ENSG00000162889	MAPKAPK2	6.036e-07	4.99	++	Upregulated in AD	0	0.102	1	0.7499
									11	ENSG00000186635	ARAP1	6.086e-07	4.988	++	Upregulated in AD	0	0.706	1	0.4008
									14	ENSG00000021645	NRXN3	6.244e-07	-4.984	--	Downregulated in AD	0.9	1.009	1	0.3151
									22	ENSG00000185022	MAFF	6.688e-07	4.97	++	Upregulated in AD	0	0.36	1	0.5487
									17	ENSG00000167693	NXN	6.978e-07	4.962	++	Upregulated in AD	0	0.052	1	0.8193
									11	ENSG00000165458	INPPL1	7.276e-07	4.954	++	Upregulated in AD	1.4	1.014	1	0.3138
									7	ENSG00000164850	GPER1	7.819e-07	4.94	++	Upregulated in AD	0	0.714	1	0.398
									16	ENSG00000140750	ARHGAP17	7.98e-07	4.936	++	Upregulated in AD	6.7	1.071	1	0.3006
									22	ENSG00000182902	SLC25A18	8.071e-07	4.934	++	Upregulated in AD	55.6	2.254	1	0.1333
									17	ENSG00000179029	TMEM107	8.095e-07	-4.933	--	Downregulated in AD	66.2	2.96	1	0.08535
									12	ENSG00000166111	SVOP	8.698e-07	-4.919	--	Downregulated in AD	0	0.201	1	0.6537
									11	ENSG00000177105	RHOG	8.749e-07	4.918	++	Upregulated in AD	0	0.491	1	0.4837
									17	ENSG00000179314	WSCD1	8.855e-07	4.916	++	Upregulated in AD	28	1.388	1	0.2387
									14	ENSG00000165821	SALL2	9.272e-07	4.906	++	Upregulated in AD	0	0.018	1	0.8942
									16	ENSG00000135736	CCDC102A	9.529e-07	4.901	++	Upregulated in AD	2.5	1.025	1	0.3113
									14	ENSG00000100600	LGMN	9.71e-07	-4.897	--	Downregulated in AD	62.4	2.662	1	0.1028
									2	ENSG00000115598	IL1RL2	9.817e-07	-4.895	--	Downregulated in AD	0	0.135	1	0.7136
									2	ENSG00000144057	ST6GAL2	9.906e-07	-4.894	--	Downregulated in AD	0	0.513	1	0.4739
									2	ENSG00000079308	TNS1	9.938e-07	4.893	++	Upregulated in AD	0	0.042	1	0.8368
									18	ENSG00000101746	NOL4	1.013e-06	-4.889	--	Downregulated in AD	0	0.019	1	0.8912
									2	ENSG00000185414	MRPL30	1.016e-06	-4.888	--	Downregulated in AD	0	0.047	1	0.8275
									15	ENSG00000166716	ZNF592	1.057e-06	4.881	++	Upregulated in AD	0	0.039	1	0.8431
									2	ENSG00000071054	MAP4K4	1.092e-06	4.874	++	Upregulated in AD	0	0.008	1	0.9297
									3	ENSG00000018408	WWTR1	1.114e-06	4.87	++	Upregulated in AD	0	0.274	1	0.6005
									11	ENSG00000124942	AHNAK	1.152e-06	4.864	++	Upregulated in AD	0	0.541	1	0.4621
									20	ENSG00000149451	ADAM33	1.202e-06	4.855	++	Upregulated in AD	0	0.035	1	0.8515
									5	ENSG00000113721	PDGFRB	1.224e-06	4.852	++	Upregulated in AD	0	0.302	1	0.5828
									4	ENSG00000170153	RNF150	1.225e-06	-4.852	--	Downregulated in AD	0	0.265	1	0.6066
									9	ENSG00000148204	CRB2	1.315e-06	4.837	++	Upregulated in AD	0	0.36	1	0.5484
									20	ENSG00000088881	EBF4	1.329e-06	4.835	++	Upregulated in AD	31.7	1.465	1	0.2261
									5	ENSG00000112851	ERBIN	1.368e-06	4.83	++	Upregulated in AD	0	0.019	1	0.8918
[truncated: 31,242 more rows]

[truncated: 4 more sheets: supplementary_table_11, supplementary_table_12, supplementary_table_13, supplementary_table_14]
